# Supplementary material for: Linking DNA damage and senescence to gestation period and lifespan in placental mammals
Source: Front Cell Dev Biol. 2024 Sep 30;12:1480695. doi: 10.3389/fcell.2024.1480695 (PMC11471632; doi:10.3389/fcell.2024.1480695)
Supplement: Supplementary file 1 [file Table2.XLSX]

## Sheet: anage_data
https://genomics.senescence.info/download.html#anage
HAGRID	Kingdom	Phylum	Class	Order	Family	Genus	Species	Common name	Female maturity (days)	Male maturity (days)	Gestation/Incubation (days)	Weaning (days)	Litter/Clutch size	Litters/Clutches per year	Inter-litter/Interbirth interval	Birth weight (g)	Weaning weight (g)	Adult weight (g)	Growth rate (1/days)	Maximum longevity (yrs)	Source	Specimen origin	Sample size	Data quality	IMR (per yr)	MRDT (yrs)	Metabolic rate (W)	Body mass (g)	Temperature (K)	References
3	Animalia	Arthropoda	Branchiopoda	Diplostraca	Daphniidae	Daphnia	pulicaria	Daphnia												0.19		unknown	medium	acceptable						129412951296
5	Animalia	Arthropoda	Insecta	Diptera	Drosophilidae	Drosophila	melanogaster	Fruit fly	7	7										0.3		captivity	large	acceptable	0.05	0.04				2,20,32,47,53,68,69,240,241,242,243,274,602,981,1150
6	Animalia	Arthropoda	Insecta	Hymenoptera	Apidae	Apis	mellifera	Honey bee												8	812	unknown	medium	acceptable						6.34074e+54
8	Animalia	Arthropoda	Insecta	Hymenoptera	Formicidae	Cardiocondyla	obscurior	Cardiocondyla obscurior												0.5	1293	captivity	medium	acceptable						1293
9	Animalia	Arthropoda	Insecta	Hymenoptera	Formicidae	Lasius	niger	Black garden ant												28	411	unknown	medium	acceptable						411813814
10	Animalia	Arthropoda	Insecta	Hymenoptera	Formicidae	Pheidole	dentata	Pheidole dentata												0.4	1156	captivity	medium	questionable						1156
11	Animalia	Arthropoda	Insecta	Lepidoptera	Nymphalidae	Bicyclus	anynana	Squinting bush brown	15	15										0.5	811	wild	medium	acceptable						418809811
12	Animalia	Arthropoda	Malacostraca	Decapoda	Nephropidae	Homarus	americanus	American lobster												100	2	wild	medium	acceptable						2,13,594
15	Animalia	Chordata	Amphibia	Anura	Bombinatoridae	Bombina	bombina	Firebelly toad	1095	1095			190							20	485	captivity	medium	acceptable						485525749
16	Animalia	Chordata	Amphibia	Anura	Bombinatoridae	Bombina	orientalis	Oriental firebelly toad					148							15.8	451	captivity	large	acceptable						451525749
17	Animalia	Chordata	Amphibia	Anura	Bombinatoridae	Bombina	variegata	Yellow-bellied toad					73							29		captivity	medium	acceptable						24525749
18	Animalia	Chordata	Amphibia	Anura	Bufonidae	Anaxyrus	americanus	American toad	910	910	8		6000		365			21.7667		36	525	captivity	medium	acceptable			0.00829	21.6	288	37268426525749
19	Animalia	Chordata	Amphibia	Anura	Bufonidae	Anaxyrus	boreas	Western toad	1095	1095	6		5200							11.5	451	captivity	medium	acceptable						437451526749
20	Animalia	Chordata	Amphibia	Anura	Bufonidae	Anaxyrus	canorus	Yosemite toad	1825	1460	11		1750							15	503	wild	medium	acceptable						503526749
21	Animalia	Chordata	Amphibia	Anura	Bufonidae	Anaxyrus	cognatus	Great plains toad	730	730	4		11074							10.7	485	captivity	small	questionable						485526749
22	Animalia	Chordata	Amphibia	Anura	Bufonidae	Anaxyrus	debilis	Green toad					1300							12.4	451	captivity	small	acceptable						451749
23	Animalia	Chordata	Amphibia	Anura	Bufonidae	Anaxyrus	hemiophrys	Canadian toad	730	730										13.3	451	captivity	small	acceptable						451528
24	Animalia	Chordata	Amphibia	Anura	Bufonidae	Anaxyrus	punctatus	Red-spotted toad	730	730			1500							11.3	485	captivity	medium	acceptable						485749
25	Animalia	Chordata	Amphibia	Anura	Bufonidae	Anaxyrus	retiformis	Sonoran green toad			2									15.3	451	captivity	small	acceptable						451749
26	Animalia	Chordata	Amphibia	Anura	Bufonidae	Anaxyrus	terrestris	Southern toad			3		3250					19.267		10	451	captivity	medium	acceptable			0.00698	19.2	288	37451749
27	Animalia	Chordata	Amphibia	Anura	Bufonidae	Atelopus	varius	Veragoa stubfoot toad												10	451	captivity	large	acceptable						451
28	Animalia	Chordata	Amphibia	Anura	Bufonidae	Bufo	bufo	Common European toad	1460	1460										40	451	captivity	medium	acceptable						4515255261134
29	Animalia	Chordata	Amphibia	Anura	Bufonidae	Incilius	alvarius	Colorado river toad		1095			7750							15.4	485	captivity	medium	acceptable						485749
30	Animalia	Chordata	Amphibia	Anura	Bufonidae	Nectophrynoides	asperginis	Kihansi spray toad												5	990	captivity	medium	questionable						990
31	Animalia	Chordata	Amphibia	Anura	Bufonidae	Peltophryne	lemur	Ridge-headed toad												10.7	451	captivity	small	acceptable						451
32	Animalia	Chordata	Amphibia	Anura	Bufonidae	Peltophryne	peltocephala	Cuban toad												20	485	captivity	small	acceptable						485
33	Animalia	Chordata	Amphibia	Anura	Bufonidae	Pseudepidalea	viridis	European green toad												11.9	451	captivity	large	acceptable						451
34	Animalia	Chordata	Amphibia	Anura	Bufonidae	Rhaebo	blombergi	Colombian giant toad												28.7	451	captivity	tiny	acceptable						451
35	Animalia	Chordata	Amphibia	Anura	Bufonidae	Rhinella	arenarum	Argentine toad														unknown	small	low						451525
36	Animalia	Chordata	Amphibia	Anura	Bufonidae	Rhinella	marina	Cane toad	365	365	2		10000					106.25		24.8	485	captivity	large	acceptable			0.0303	105	293	37296485749
37	Animalia	Chordata	Amphibia	Anura	Bufonidae	Rhinella	schneideri	Eurura toad												15.1	451	captivity	small	acceptable						451
38	Animalia	Chordata	Amphibia	Anura	Ceratophryidae	Ceratophrys	aurita	Common horned frog												12.8	451	captivity	small	acceptable						451
39	Animalia	Chordata	Amphibia	Anura	Ceratophryidae	Ceratophrys	calcarata	Colombian horned frog												15.9	451	captivity	tiny	acceptable						451
40	Animalia	Chordata	Amphibia	Anura	Ceratophryidae	Ceratophrys	cornuta	Amazonian horned frog												10.3	485	captivity	small	acceptable						485749
41	Animalia	Chordata	Amphibia	Anura	Ceratophryidae	Ceratophrys	ornata	Ornate horned frog												14.7	451	captivity	medium	acceptable						451
42	Animalia	Chordata	Amphibia	Anura	Dendrobatidae	Dendrobates	auratus	Green and black dart-poison frog	365	365	12		6							20.5	448	captivity	large	acceptable						448749
43	Animalia	Chordata	Amphibia	Anura	Dendrobatidae	Dendrobates	leucomelas	Yellow-banded poison frog	75	75	12		7							11.5	451	captivity	large	acceptable						451749
44	Animalia	Chordata	Amphibia	Anura	Dendrobatidae	Dendrobates	tinctorius	Blue poison-dart frog														unknown	large	low						451
45	Animalia	Chordata	Amphibia	Anura	Dendrobatidae	Oophaga	histrionica	Kokoe-pa poison dart frog												9.1	451	captivity	medium	acceptable						451
46	Animalia	Chordata	Amphibia	Anura	Dendrobatidae	Oophaga	pumilio	Strawberry poison frog												7.5	451	captivity	medium	acceptable						451
47	Animalia	Chordata	Amphibia	Anura	Dendrobatidae	Phyllobates	vittatus	Golfo dulce poison-dart frog	304	304	15		14									unknown	medium	low						749
48	Animalia	Chordata	Amphibia	Anura	Dicroglossidae	Hoplobatrachus	occipitalis	African tigrine frog										48.1		10.9	451	captivity	small	acceptable						451749
49	Animalia	Chordata	Amphibia	Anura	Hylidae	Acris	blanchardi	Blanchard's cricket frog										1				unknown	small	low						1096
50	Animalia	Chordata	Amphibia	Anura	Hylidae	Acris	crepitans	Northern cricket frog												4.9	485	captivity	small	questionable						4857491096
51	Animalia	Chordata	Amphibia	Anura	Hylidae	Agalychnis	callidryas	Red-eyed tree frog														unknown	large	low						485
52	Animalia	Chordata	Amphibia	Anura	Hylidae	Agalychnis	spurrelli	Maroon-eyed tree frog												5.5	451	captivity	tiny	acceptable						451
53	Animalia	Chordata	Amphibia	Anura	Hylidae	Diaglena	spatulata	Treefrog												12.8	451	captivity	tiny	acceptable						451
54	Animalia	Chordata	Amphibia	Anura	Hylidae	Hyla	arborea	European tree frog												22	451	captivity	small	acceptable						451
55	Animalia	Chordata	Amphibia	Anura	Hylidae	Hyla	chrysoscelis	Cope's gray treefrog	730	547	21		35							7.8	485	captivity	medium	acceptable						485528749
56	Animalia	Chordata	Amphibia	Anura	Hylidae	Hyla	cinerea	Green treefrog	730	730			1222									unknown	medium	low						485749
57	Animalia	Chordata	Amphibia	Anura	Hylidae	Hyla	gratiosa	Barking treefrog					2250							12.5	451	captivity	medium	acceptable						451749
58	Animalia	Chordata	Amphibia	Anura	Hylidae	Hyla	japonica	Japanese treefrog	1278	1278			920							8.9	451	captivity	small	acceptable						451749
59	Animalia	Chordata	Amphibia	Anura	Hylidae	Hyla	squirella	Squirrel treefrog			1		1000	1						8.5	485	captivity	medium	acceptable						485749
60	Animalia	Chordata	Amphibia	Anura	Hylidae	Hyla	versicolor	Gray treefrog	730	730	4		1800					7.2		7.8	543	captivity	medium	acceptable			0.00433	6.97	290.5	37528543749
61	Animalia	Chordata	Amphibia	Anura	Hylidae	Hypsiboas	rosenbergi	Rosenberg's treefrog					775									unknown	small	low						485749
62	Animalia	Chordata	Amphibia	Anura	Hylidae	Litoria	caerulea	Australian green treefrog					1100							20	451	captivity	large	acceptable						451749
63	Animalia	Chordata	Amphibia	Anura	Hylidae	Osteopilus	septentrionalis	Cuban treefrog	255	120	1		1500							12.9	451	captivity	medium	acceptable						451749
64	Animalia	Chordata	Amphibia	Anura	Hylidae	Osteopilus	vastus	Hispaniola giant treefrog												6.6	451	captivity	small	questionable						451
65	Animalia	Chordata	Amphibia	Anura	Hylidae	Pachymedusa	dacnicolor	Mexican leaf frog												8.7	451	captivity	small	acceptable						451
66	Animalia	Chordata	Amphibia	Anura	Hylidae	Phyllomedusa	bicolor	Waxy treefrog												10.3	451	captivity	medium	acceptable						451
67	Animalia	Chordata	Amphibia	Anura	Hylidae	Pseudacris	crucifer	Spring peeper	912	912	10		700					4				unknown	small	low			0.00105	0.9	292	37451525528749
68	Animalia	Chordata	Amphibia	Anura	Hylidae	Pseudis	paradoxa	Paradox frog												11	451	captivity	small	acceptable						451
69	Animalia	Chordata	Amphibia	Anura	Hylidae	Smilisca	baudinii	Mexican treefrog					2480							6.3	485	captivity	small	acceptable						485749
70	Animalia	Chordata	Amphibia	Anura	Hylidae	Smilisca	fodiens	Lowland burrowing treefrog												5.1	485	captivity	small	acceptable						485
71	Animalia	Chordata	Amphibia	Anura	Hylidae	Smilisca	phaeota	Masked treefrog					2000							4.1	485	captivity	small	acceptable						485749
72	Animalia	Chordata	Amphibia	Anura	Hylidae	Trachycephalus	venulosus	Marbled treefrog												10.5	451	captivity	small	acceptable						451
73	Animalia	Chordata	Amphibia	Anura	Leiopelmatidae	Ascaphus	truei	Coastal tailed frog			32		62							14	525	wild	medium	acceptable						525749
74	Animalia	Chordata	Amphibia	Anura	Leptodactylidae	Leptodactylus	pentadactylus	Tungara frog												18.8	451	captivity	medium	acceptable						451
75	Animalia	Chordata	Amphibia	Anura	Mantellidae	Mantella	aurantiaca	Golden mantella			14		40							10.9	451	captivity	large	acceptable						451749
76	Animalia	Chordata	Amphibia	Anura	Mantellidae	Mantella	expectata	Blue-legged mantella	365	365										3	1060	wild	small	questionable						1060
77	Animalia	Chordata	Amphibia	Anura	Microhylidae	Gastrophryne	carolinensis	Eastern narrow-mouthed toad	547	365	1		722							6.8	485	captivity	small	acceptable						485528749
78	Animalia	Chordata	Amphibia	Anura	Microhylidae	Kaloula	pulchra	Malaysian narrowmouth toad												11	485	captivity	medium	acceptable						485
79	Animalia	Chordata	Amphibia	Anura	Microhylidae	Microhyla	ornata	Ornate narrow-mouthed frog	547	182						1125				5	964	wild	small	acceptable						964
80	Animalia	Chordata	Amphibia	Anura	Microhylidae	Phrynomantis	bifasciatus	Red-banded frog												10.3	451	captivity	medium	acceptable						451
81	Animalia	Chordata	Amphibia	Anura	Microhylidae	Scaphiophryne	gottlebei	Rainbow frog	365	365										2	1060	wild	small	questionable						1060
82	Animalia	Chordata	Amphibia	Anura	Pelobatidae	Pelobates	fuscus	Common Eurasian spadefoot toad			8		1740							11	485	captivity	medium	acceptable						485749
83	Animalia	Chordata	Amphibia	Anura	Petropedetidae	Conraua	goliath	Goliath frog												5.9	451	captivity	small	acceptable						451749
84	Animalia	Chordata	Amphibia	Anura	Pipidae	Pipa	pipa	Surinam toad												7.7	485	captivity	medium	acceptable						485749
85	Animalia	Chordata	Amphibia	Anura	Pipidae	Xenopus	laevis	African clawed frog	183		2							130		30.3	451	captivity	large	acceptable			0.012	63.6	288	10,37,196,451,526,607,749,1255
86	Animalia	Chordata	Amphibia	Anura	Pyxicephalidae	Pyxicephalus	adspersus	African bullfrog												45	451	captivity	medium	acceptable						451749
87	Animalia	Chordata	Amphibia	Anura	Pyxicephalidae	Tomopterna	delalandii	Cape sand frog												11.3	451	captivity	small	acceptable						451
88	Animalia	Chordata	Amphibia	Anura	Ranidae	Lithobates	catesbeianus	American bullfrog	1277	730	4							54.4		16	485	captivity	medium	acceptable			0.0134	51.2	288	2,37,485,526,528,749
89	Animalia	Chordata	Amphibia	Anura	Ranidae	Lithobates	clamitans	Green frog	730	730			4000							10	528	captivity	medium	acceptable						528749
90	Animalia	Chordata	Amphibia	Anura	Ranidae	Lithobates	pipiens	Northern leopard frog	730	365			4146					29.0222		9	525	wild	medium	acceptable			0.00576	21.6	289.78	37,42,268,525,528,749
91	Animalia	Chordata	Amphibia	Anura	Ranidae	Lithobates	septentrionalis	Mink frog	730	547			2250							6	528	wild	medium	acceptable						528749
92	Animalia	Chordata	Amphibia	Anura	Ranidae	Lithobates	sylvaticus	Wood frog	912	547			900					7.88		5		unknown	medium	questionable			0.00416	7.8	289.8	37,43,289,340,528,749
93	Animalia	Chordata	Amphibia	Anura	Ranidae	Lithobates	virgatipes	Carpenter frog		730										6.2	485	captivity	small	acceptable						485749
94	Animalia	Chordata	Amphibia	Anura	Ranidae	Pelophylax	lessonae	Pool frog					2420							6	525	wild	medium	acceptable						525749
95	Animalia	Chordata	Amphibia	Anura	Ranidae	Pelophylax	nigromaculatus	Black-spotted frog	730	730			2800							15	651	wild	medium	acceptable						651749
96	Animalia	Chordata	Amphibia	Anura	Ranidae	Pelophylax	perezi	Italian green frog	912	912	6									6.8	650	captivity	small	acceptable						525650749
97	Animalia	Chordata	Amphibia	Anura	Ranidae	Pelophylax	ridibundus	Marsh frog	1460	1095			6835							11	525	wild	medium	acceptable						525749895
98	Animalia	Chordata	Amphibia	Anura	Ranidae	Rana	amurensis	Siberian wood frog	1640	1640			2125							9	525	wild	medium	acceptable						525749
99	Animalia	Chordata	Amphibia	Anura	Ranidae	Rana	arvalis	Moor frog					1750							11	525	wild	medium	acceptable						525749
100	Animalia	Chordata	Amphibia	Anura	Ranidae	Rana	aurora	California red-legged frog												15	503	wild	medium	acceptable						5031150
101	Animalia	Chordata	Amphibia	Anura	Ranidae	Rana	esculenta	Edible frog												12	525	wild	medium	acceptable						525
102	Animalia	Chordata	Amphibia	Anura	Ranidae	Rana	iberica	Iberian frog					318							8	525	wild	medium	acceptable						525749
103	Animalia	Chordata	Amphibia	Anura	Ranidae	Rana	macrocnemis	Long-legged wood frog	912	912			2040							5	525	wild	medium	acceptable						525749
104	Animalia	Chordata	Amphibia	Anura	Ranidae	Rana	temporaria	European frog	1095	1095			2585							27		unknown	medium	acceptable						255255267491118
105	Animalia	Chordata	Amphibia	Anura	Scaphiopodidae	Scaphiopus	couchii	Couch's spadefoot					3000							6.7	485	captivity	small	questionable						458485749
106	Animalia	Chordata	Amphibia	Anura	Scaphiopodidae	Scaphiopus	holbrookii	Eastern spadefoot	730	730	8		3872							12.3	485	captivity	small	acceptable						485528749
107	Animalia	Chordata	Amphibia	Anura	Scaphiopodidae	Spea	intermontana	Great Basin spadefoot			3		676							20	437	wild	medium	acceptable						437749
108	Animalia	Chordata	Amphibia	Caudata	Ambystomatidae	Ambystoma	gracile	Northwestern salamander	730	730			150							10.2	485	captivity	small	acceptable						485749
109	Animalia	Chordata	Amphibia	Caudata	Ambystomatidae	Ambystoma	mabeei	Mabee's salamander												8.8	485	captivity	small	acceptable						485
110	Animalia	Chordata	Amphibia	Caudata	Ambystomatidae	Ambystoma	macrodactylum	Long-toed salamander	730	730	40		250							10	437	wild	medium	acceptable						437749
111	Animalia	Chordata	Amphibia	Caudata	Ambystomatidae	Ambystoma	maculatum	Spotted salamander	1095	730			125					12.84		32		unknown	medium	acceptable			0.005	12.8	290	37528749
112	Animalia	Chordata	Amphibia	Caudata	Ambystomatidae	Ambystoma	mexicanum	Axolotl	548	548	18									17	451	captivity	large	acceptable						449451749796843
113	Animalia	Chordata	Amphibia	Caudata	Ambystomatidae	Ambystoma	opacum	Marbled salamander	1296	1113			100							11.3	485	captivity	small	acceptable						485528749
114	Animalia	Chordata	Amphibia	Caudata	Ambystomatidae	Ambystoma	rosaceum	Chihuahuan mole salamander												14.4	451	captivity	small	acceptable						451
115	Animalia	Chordata	Amphibia	Caudata	Ambystomatidae	Ambystoma	talpoideum	Mole salamander	730	730			350							9	749	unknown	medium	acceptable						528749
116	Animalia	Chordata	Amphibia	Caudata	Ambystomatidae	Ambystoma	texanum	Small-mouthed salamander			35		625							13.8	485	captivity	tiny	acceptable						485749
117	Animalia	Chordata	Amphibia	Caudata	Ambystomatidae	Ambystoma	tigrinum	Tiger salamander	1460	1460	28		37					9.402		25	485	captivity	medium	acceptable			0.00196	3.21	291	27,37,440,485,1143
118	Animalia	Chordata	Amphibia	Caudata	Ambystomatidae	Dicamptodon	ensatus	California giant salamander			150		85							16.9	451	captivity	tiny	acceptable						451749
119	Animalia	Chordata	Amphibia	Caudata	Amphiumidae	Amphiuma	means	Two-toed amphiuma	1460	1095	150		200					200.967		27	485	captivity	small	acceptable			0.00904	199	288	37485749
120	Animalia	Chordata	Amphibia	Caudata	Amphiumidae	Amphiuma	tridactylum	Three-toed amphiuma			135		200							15.9	485	captivity	small	acceptable						485749
121	Animalia	Chordata	Amphibia	Caudata	Cryptobranchidae	Andrias	davidianus	Chinese giant salamander			55		500							19.9	485	captivity	small	questionable						485749
122	Animalia	Chordata	Amphibia	Caudata	Cryptobranchidae	Andrias	japonicus	Japanese giant salamander	1825	1825	60		500							55	485	captivity	small	acceptable						2485749
123	Animalia	Chordata	Amphibia	Caudata	Cryptobranchidae	Cryptobranchus	alleganiensis	Hellbender	1825	1825	72		275					358.1		29	528	wild	medium	acceptable			0.0253	358	288	37440528
124	Animalia	Chordata	Amphibia	Caudata	Hynobiidae	Hynobius	boulengeri	Boulenger's oriental salamander					32							11.9	485	captivity	small	acceptable						230231485749
125	Animalia	Chordata	Amphibia	Caudata	Hynobiidae	Hynobius	leechii	Chinese salamander												7.1	451	captivity	small	acceptable						451
126	Animalia	Chordata	Amphibia	Caudata	Hynobiidae	Hynobius	nebulosus	Clouded salamander												14.2	485	captivity	medium	acceptable						485
127	Animalia	Chordata	Amphibia	Caudata	Hynobiidae	Hynobius	retardatus	Japanese salamander												12.9	485	captivity	small	acceptable						485
128	Animalia	Chordata	Amphibia	Caudata	Hynobiidae	Onychodactylus	fischeri	Long-tailed clawed salamander												17	525	wild	medium	acceptable						525
129	Animalia	Chordata	Amphibia	Caudata	Hynobiidae	Onychodactylus	japonicus	Japanese clawed salamander					17							14.2	451	captivity	small	acceptable						451749
130	Animalia	Chordata	Amphibia	Caudata	Hynobiidae	Paradactylodon	mustersi	Afghanistan salamander												11	451	captivity	small	acceptable						451
131	Animalia	Chordata	Amphibia	Caudata	Hynobiidae	Salamandrella	keyserlingii	Siberian salamander			23		70							8	525	wild	medium	acceptable						525749
132	Animalia	Chordata	Amphibia	Caudata	Plethodontidae	Aneides	aeneus	Green salamander	912	912	82		21	2								unknown	tiny	low						451528749
133	Animalia	Chordata	Amphibia	Caudata	Plethodontidae	Aneides	lugubris	Arboreal salamander	1095	1095			14.5									unknown	small	low						485749
134	Animalia	Chordata	Amphibia	Caudata	Plethodontidae	Bolitoglossa	dofleini	Giant palm salamander												6.9	451	captivity	small	acceptable						451
135	Animalia	Chordata	Amphibia	Caudata	Plethodontidae	Bolitoglossa	mexicana	Palm salamander												12.2	451	captivity	small	acceptable						451
136	Animalia	Chordata	Amphibia	Caudata	Plethodontidae	Desmognathus	monticola	Seal salamander	1642	1277	45		25							17.7	485	captivity	tiny	acceptable						485528749
137	Animalia	Chordata	Amphibia	Caudata	Plethodontidae	Desmognathus	ochrophaeus	Allegheny mountain dusky salamander	1280	1280			16					0.6		19.8	485	captivity	tiny	acceptable	0.3					468485526529
138	Animalia	Chordata	Amphibia	Caudata	Plethodontidae	Desmognathus	quadramaculatus	Black-bellied salamander	1280	1280			25					14.34		15	485	captivity	small	acceptable			0.00411	14.1	288	37468485749
139	Animalia	Chordata	Amphibia	Caudata	Plethodontidae	Desmognathus	welteri	Black mountain salamander	1642	1642			26							20	485	captivity	small	acceptable						485528749
140	Animalia	Chordata	Amphibia	Caudata	Plethodontidae	Ensatina	eschscholtzii	Ensatina	1278	1278	138		14									unknown	tiny	low						451749
141	Animalia	Chordata	Amphibia	Caudata	Plethodontidae	Eurycea	lucifuga	Cave salamander	1095	1095	13		73							9.1	451	captivity	small	acceptable						451749
142	Animalia	Chordata	Amphibia	Caudata	Plethodontidae	Eurycea	rathbuni	Texas blind salamander												10.3	451	captivity	small	acceptable						451
143	Animalia	Chordata	Amphibia	Caudata	Plethodontidae	Eurycea	spelaea	Grotto salamander												9.9	485	captivity	small	acceptable						485
144	Animalia	Chordata	Amphibia	Caudata	Plethodontidae	Eurycea	wilderae	Blue ridge two-lined salamander	1278	1278			32							8	485	captivity	small	acceptable						485749
145	Animalia	Chordata	Amphibia	Caudata	Plethodontidae	Gyrinophilus	palleucus	Tennessee cave salamander												18.5	485	captivity	small	acceptable						485
146	Animalia	Chordata	Amphibia	Caudata	Plethodontidae	Gyrinophilus	porphyriticus	Spring salamander	1460	1460			61							18.5	485	captivity	small	acceptable						485528749
147	Animalia	Chordata	Amphibia	Caudata	Plethodontidae	Hemidactylium	scutatum	Four-toed salamander	912	912			30							8.9	485	captivity	small	acceptable						468485
148	Animalia	Chordata	Amphibia	Caudata	Plethodontidae	Phaeognathus	hubrichti	Red Hills salamander	2008				9							19.7	485	captivity	small	acceptable						485749
149	Animalia	Chordata	Amphibia	Caudata	Plethodontidae	Plethodon	cinereus	Eastern red-backed salamander	730	730			8					0.5		25	528	wild	medium	acceptable			9.9e-05	0.76	278.5	37468526528529
150	Animalia	Chordata	Amphibia	Caudata	Plethodontidae	Plethodon	dunni	Dunn's salamander	1095	1095	70		9.4							11	485	captivity	small	acceptable						485749
151	Animalia	Chordata	Amphibia	Caudata	Plethodontidae	Plethodon	elongatus	Del Norte salamander					7							13.3	485	captivity	small	acceptable						485749
152	Animalia	Chordata	Amphibia	Caudata	Plethodontidae	Plethodon	glutinosus	Northern slimy salamander	910	910			21					4.2		20.1	485	captivity	small	acceptable			0.00191	4.2	288	37468485
153	Animalia	Chordata	Amphibia	Caudata	Plethodontidae	Plethodon	jordani	Red-cheeked salamander	1825	1095										19.8	485	captivity	tiny	acceptable						485512528
154	Animalia	Chordata	Amphibia	Caudata	Plethodontidae	Plethodon	vehiculum	Western red-backed salamander												11.1	485	captivity	small	acceptable						485
155	Animalia	Chordata	Amphibia	Caudata	Plethodontidae	Plethodon	yonahlossee	Yonahlossee salamander	1095	1095												unknown	tiny	low						451528
156	Animalia	Chordata	Amphibia	Caudata	Plethodontidae	Pseudotriton	montanus	Mud salamander	1643	1095										15.1	485	captivity	small	acceptable						485749
157	Animalia	Chordata	Amphibia	Caudata	Plethodontidae	Pseudotriton	ruber	Red salamander	1825	1460	75		80							20.1	485	captivity	small	acceptable						485749
158	Animalia	Chordata	Amphibia	Caudata	Plethodontidae	Speleomantes	italicus	Italian cave salamander	1278	1278	304		10							10.6	485	captivity	small	acceptable						485749
159	Animalia	Chordata	Amphibia	Caudata	Proteidae	Necturus	maculosus	Mudpuppy	2190	1825	50		68							34		unknown	medium	acceptable						528539749
160	Animalia	Chordata	Amphibia	Caudata	Proteidae	Necturus	punctatus	Dwarf waterdog	1825	1825			30									unknown	tiny	low						451528749
161	Animalia	Chordata	Amphibia	Caudata	Proteidae	Proteus	anguinus	Olm	4124		133		35		4562			17		102	934	wild	medium	acceptable		999				485749934
162	Animalia	Chordata	Amphibia	Caudata	Salamandridae	Calotriton	asper	Pyrenean brook newt												26	525	wild	medium	acceptable						525
163	Animalia	Chordata	Amphibia	Caudata	Salamandridae	Cynops	ensicauda	Brown newt												17.9	451	captivity	medium	acceptable						451
164	Animalia	Chordata	Amphibia	Caudata	Salamandridae	Cynops	pyrrhogaster	Japanese firebelly newt	913	913	20		200							25	485	captivity	medium	acceptable						854857498801260
165	Animalia	Chordata	Amphibia	Caudata	Salamandridae	Ichthyosaura	alpestris	Laureutis alpine salamander	1460	1095										15	451	captivity	small	acceptable						451462525
166	Animalia	Chordata	Amphibia	Caudata	Salamandridae	Lissotriton	boscai	Bosca's newt					160							8	525	wild	medium	acceptable						525749
167	Animalia	Chordata	Amphibia	Caudata	Salamandridae	Lissotriton	vulgaris	Smooth newt	1095	730			180							20	525	captivity	medium	acceptable						525749
168	Animalia	Chordata	Amphibia	Caudata	Salamandridae	Notophthalmus	perstriatus	Striped newt	487	487										12.9	485	captivity	large	acceptable						485749
169	Animalia	Chordata	Amphibia	Caudata	Salamandridae	Notophthalmus	viridescens	Eastern newt	2000	2000										25	website feedback	captivity	medium	acceptable						233483525528749
170	Animalia	Chordata	Amphibia	Caudata	Salamandridae	Pachytriton	brevipes	Tsitou newt												6.5	451	captivity	small	acceptable						451
171	Animalia	Chordata	Amphibia	Caudata	Salamandridae	Paramesotriton	chinensis	Asian newt												10.3	485	captivity	tiny	acceptable						485
172	Animalia	Chordata	Amphibia	Caudata	Salamandridae	Pleurodeles	poireti	Algerian newt												14	451	captivity	small	acceptable						451
173	Animalia	Chordata	Amphibia	Caudata	Salamandridae	Pleurodeles	waltl	Iberian ribbed newt			13		725							19.5	451	captivity	medium	acceptable						451749
174	Animalia	Chordata	Amphibia	Caudata	Salamandridae	Salamandra	atra	Golden alpine salamander												17	525	wild	medium	acceptable						525
175	Animalia	Chordata	Amphibia	Caudata	Salamandridae	Salamandra	salamandra	European fire salamander										19.1		24	451	captivity	medium	acceptable			0.00857	19.1	288	37451
176	Animalia	Chordata	Amphibia	Caudata	Salamandridae	Taricha	granulosa	Rough-skinned newt	1278	1278	23							12.32				unknown	small	low			0.00518	12.2	288	37451749
177	Animalia	Chordata	Amphibia	Caudata	Salamandridae	Taricha	rivularis	Red-bellied newt	1825	1825	18		10									unknown	tiny	low						485749
178	Animalia	Chordata	Amphibia	Caudata	Salamandridae	Taricha	torosa	California newt	1095	1095	45		122			0.45				21.8	451	captivity	small	acceptable						451749
179	Animalia	Chordata	Amphibia	Caudata	Salamandridae	Triturus	carnifex	Italian crested newt												11	525	wild	medium	acceptable						525
180	Animalia	Chordata	Amphibia	Caudata	Salamandridae	Triturus	cristatus	Northern crested newt			16		225							28	525	captivity	medium	acceptable						327525749
181	Animalia	Chordata	Amphibia	Caudata	Salamandridae	Triturus	marmoratus	Marbled newt	1460	1460										25	525	captivity	small	acceptable						525
182	Animalia	Chordata	Amphibia	Caudata	Salamandridae	Tylototriton	verrucosus	Mandarin salamander	1460	1460			43							11	525	wild	medium	acceptable						485525749
183	Animalia	Chordata	Amphibia	Caudata	Sirenidae	Siren	intermedia	Lesser siren	730	730	60		350							25.7	451	captivity	medium	acceptable						451468749
184	Animalia	Chordata	Amphibia	Caudata	Sirenidae	Siren	lacertina	Greater siren					500							25	485	captivity	small	acceptable						485749
185	Animalia	Chordata	Amphibia	Gymnophiona	Caeciliidae	Dermophis	mexicanus	Mexican burrowing caecilian												13.8	451	captivity	small	acceptable						451
186	Animalia	Chordata	Amphibia	Gymnophiona	Caeciliidae	Typhlonectes	compressicauda	Cayenne caecilian												4.9	485	captivity	small	acceptable						485
187	Animalia	Chordata	Amphibia	Gymnophiona	Caeciliidae	Typhlonectes	natans	Aquatic caecilian														unknown	medium	low						451
188	Animalia	Chordata	Amphibia	Gymnophiona	Ichthyophiidae	Ichthyophis	kohtaoensis	Yellow-striped caecilian												7.3	451	captivity	small	acceptable						451
190	Animalia	Chordata	Aves	Accipitriformes	Accipitridae	Accipiter	cooperii	Cooper's hawk	730	730	24		4	1		28		526.64	0.212	20.3	427	wild	medium	acceptable						427444445732
191	Animalia	Chordata	Aves	Accipitriformes	Accipitridae	Accipiter	gentilis	Northern goshawk	365	730	33		3	1				1044.2	0.225	22	450	wild	medium	acceptable						4.37444e+21
192	Animalia	Chordata	Aves	Accipitriformes	Accipitridae	Accipiter	nisus	Eurasian sparrowhawk	365	365								237.5	0.258	20.2	450	wild	medium	acceptable			0.9516	135		4.50511e+22
193	Animalia	Chordata	Aves	Accipitriformes	Accipitridae	Accipiter	striatus	Sharp-shinned hawk	365	365	34		4	1				135		19.9	427	wild	medium	acceptable						427437444445
194	Animalia	Chordata	Aves	Accipitriformes	Accipitridae	Aegypius	monachus	Cinereous vulture										9625		39	1	captivity	medium	acceptable						1821
195	Animalia	Chordata	Aves	Accipitriformes	Accipitridae	Aquila	adalberti	Spanish imperial eagle										3000		44.5	575	captivity	small	acceptable						575972
196	Animalia	Chordata	Aves	Accipitriformes	Accipitridae	Aquila	audax	Wedge-tailed eagle										3466		40	1	captivity	small	acceptable						1820
197	Animalia	Chordata	Aves	Accipitriformes	Accipitridae	Aquila	chrysaetos	Golden eagle	1460	1460	40		2	1		110.6		4800	0.126	48	437	captivity	medium	acceptable			4.9929	3000		6.14254e+16
198	Animalia	Chordata	Aves	Accipitriformes	Accipitridae	Aquila	fasciata	Bonelli's eagle										2000	0.154	20	1	captivity	small	acceptable						1732820
199	Animalia	Chordata	Aves	Accipitriformes	Accipitridae	Aquila	heliaca	Eastern imperical eagle										3262		56	1	captivity	medium	acceptable						1821
200	Animalia	Chordata	Aves	Accipitriformes	Accipitridae	Aquila	nipalensis	Steppe eagle										2745.5		41	1	captivity	small	acceptable						1820
201	Animalia	Chordata	Aves	Accipitriformes	Accipitridae	Aquila	pomarina	Lesser spotted eagle										1370		26.1	1	wild	medium	acceptable						1820
202	Animalia	Chordata	Aves	Accipitriformes	Accipitridae	Aquila	rapax	Tawny eagle										1996.1	0.093	40.3	575	captivity	medium	acceptable						575732821
203	Animalia	Chordata	Aves	Accipitriformes	Accipitridae	Butastur	indicus	Grey-faced buzzard										415		8.5	1	wild	medium	acceptable						1820
204	Animalia	Chordata	Aves	Accipitriformes	Accipitridae	Buteo	buteo	Buzzard	730	730								1012	0.189	28.8	450	wild	medium	acceptable						450729732
205	Animalia	Chordata	Aves	Accipitriformes	Accipitridae	Buteo	jamaicensis	Red-tailed hawk	730	730	31		3	1		57.6		1362	0.188	30.7	427	wild	large	acceptable						1427437444445730
206	Animalia	Chordata	Aves	Accipitriformes	Accipitridae	Buteo	lagopus	Rough-legged hawk	730	730	29		5	1		41.62		980.64		18.8	450	wild	small	acceptable						437444445450
207	Animalia	Chordata	Aves	Accipitriformes	Accipitridae	Buteo	lineatus	Red-shouldered hawk	365	365	33		3.5	1		35		607		22.4	427	wild	medium	acceptable			2.11	658		4.27435e+17
208	Animalia	Chordata	Aves	Accipitriformes	Accipitridae	Buteo	platypterus	Broad-winged hawk	365	365	25		2.5	1		28		454	0.271	18.3	577	wild	small	acceptable						444445577732
209	Animalia	Chordata	Aves	Accipitriformes	Accipitridae	Buteo	regalis	Ferruginous hawk	730	730	32		3	1		51.6		1500	0.171	23.7	427	wild	medium	acceptable						427437445448732
210	Animalia	Chordata	Aves	Accipitriformes	Accipitridae	Buteo	rufinus	Long-legged buzzard										1174.5				unknown	small	low						450820
211	Animalia	Chordata	Aves	Accipitriformes	Accipitridae	Buteo	solitarius	Hawaiian hawk			38		1			35		505		17	445	wild	medium	acceptable						445
212	Animalia	Chordata	Aves	Accipitriformes	Accipitridae	Buteo	swainsoni	Swainson's hawk	730	730	31		3	1		39.4		980.64	0.158	24.9	427	wild	medium	acceptable						4.27437e+17
213	Animalia	Chordata	Aves	Accipitriformes	Accipitridae	Buteogallus	anthracinus	Common black hawk	730	730	38		1.5	1				837		13.5	1	wild	medium	acceptable						1444445
214	Animalia	Chordata	Aves	Accipitriformes	Accipitridae	Circaetus	cinereus	Brown snake eagle										2048	0.037			unknown	tiny	low						1732820
215	Animalia	Chordata	Aves	Accipitriformes	Accipitridae	Circaetus	gallicus	Short-toed eagle	1095	1095								1699.5		17.3	1	wild	medium	acceptable						1729820
216	Animalia	Chordata	Aves	Accipitriformes	Accipitridae	Circus	aeruginosus	Swamp harrier	730	730								711.5		20.1	450	wild	medium	acceptable						450729820
217	Animalia	Chordata	Aves	Accipitriformes	Accipitridae	Circus	cyaneus	Northern harrier	365	365	31		4.4	1		23.8		392	0.25	17.1	450	wild	medium	acceptable						437444445450732
218	Animalia	Chordata	Aves	Accipitriformes	Accipitridae	Circus	macrourus	Pallid harrier										388.5		13.5	1	wild	medium	acceptable						1820
219	Animalia	Chordata	Aves	Accipitriformes	Accipitridae	Circus	pygargus	Montagu's harrier	730	730								315.5		16.3	1	wild	medium	acceptable						1729820
220	Animalia	Chordata	Aves	Accipitriformes	Accipitridae	Elanus	caeruleus	Black-winged kite										260.5		6	1	wild	medium	acceptable						1820
221	Animalia	Chordata	Aves	Accipitriformes	Accipitridae	Elanus	leucurus	White-tailed kite			30		4.1	1.5		17.4		280		6	427	wild	tiny	acceptable						427444445
222	Animalia	Chordata	Aves	Accipitriformes	Accipitridae	Geranoaetus	melanoleucus	Black-chested buzzard-eagle										2447.5		42	575	captivity	medium	acceptable			5.1887	2860		425575820
223	Animalia	Chordata	Aves	Accipitriformes	Accipitridae	Gypaetus	barbatus	Bearded vulture										5070		40	1	captivity	medium	acceptable						1
224	Animalia	Chordata	Aves	Accipitriformes	Accipitridae	Gypohierax	angolensis	Palm-nut vulture										1600		27.1	575	captivity	medium	acceptable						575820
225	Animalia	Chordata	Aves	Accipitriformes	Accipitridae	Gyps	africanus	White-backed vulture										5433	0.045	19.7	575	captivity	medium	acceptable						575732820
226	Animalia	Chordata	Aves	Accipitriformes	Accipitridae	Gyps	bengalensis	Bengal vulture										4385				unknown	tiny	low						575820
227	Animalia	Chordata	Aves	Accipitriformes	Accipitridae	Gyps	fulvus	Eurasian griffon	1460	1460								7436		41.4	1	captivity	large	acceptable						1729820
228	Animalia	Chordata	Aves	Accipitriformes	Accipitridae	Haliaeetus	albicilla	White-tailed sea-eagle	1460	1460	41		2					6696.5	0.14	42	1	captivity	medium	acceptable						14447321146
229	Animalia	Chordata	Aves	Accipitriformes	Accipitridae	Haliaeetus	leucocephalus	Bald eagle	1460	1460	35		2	1				3175	0.098	48		captivity	large	acceptable						6.14374e+23
230	Animalia	Chordata	Aves	Accipitriformes	Accipitridae	Harpia	harpyja	Harpy eagle										4800		16.8	575	captivity	medium	acceptable						575820
231	Animalia	Chordata	Aves	Accipitriformes	Accipitridae	Harpyopsis	novaeguineae	New Guinea eagle												30	1	captivity	tiny	acceptable						1
232	Animalia	Chordata	Aves	Accipitriformes	Accipitridae	Hieraaetus	morphnoides	Little eagle										791		10.3	1	wild	medium	acceptable						1820
233	Animalia	Chordata	Aves	Accipitriformes	Accipitridae	Ictinia	mississippiensis	Mississippi kite	365	365	31		2	1		17		266	0.169	11.2	427	wild	tiny	acceptable						427444445732
234	Animalia	Chordata	Aves	Accipitriformes	Accipitridae	Kaupifalco	monogrammicus	Lizard buzzard										280.5		8.6	1	wild	medium	acceptable						1820
235	Animalia	Chordata	Aves	Accipitriformes	Accipitridae	Lophoictinia	isura	Square-tailed kite										585.5		17	1	wild	medium	acceptable						1820
236	Animalia	Chordata	Aves	Accipitriformes	Accipitridae	Milvus	migrans	Black kite	1095	1095								1000	0.179	24		unknown	medium	acceptable						6172973211431280
237	Animalia	Chordata	Aves	Accipitriformes	Accipitridae	Milvus	milvus	Red kite	1095	1095								1080		38	1	captivity	medium	acceptable						1729820
238	Animalia	Chordata	Aves	Accipitriformes	Accipitridae	Neophron	percnopterus	Egyptian vulture										2082	0.102	37	1	captivity	medium	acceptable						17328201278
239	Animalia	Chordata	Aves	Accipitriformes	Accipitridae	Parabuteo	unicinctus	Harris's hawk	365	365	34		3	2				994.26		25	1	captivity	large	acceptable						1444445
240	Animalia	Chordata	Aves	Accipitriformes	Accipitridae	Pernis	apivorus	Western honey-buzzard	1095	1095								758		29	1	wild	medium	acceptable			2.36428	652		1425729820
241	Animalia	Chordata	Aves	Accipitriformes	Accipitridae	Pithecophaga	jefferyi	Philippine eagle	1825	2555	63		1					6500		41	515	captivity	small	acceptable						515
242	Animalia	Chordata	Aves	Accipitriformes	Accipitridae	Rostrhamus	sociabilis	Snail kite	365	365	30		3	2		29.3		352.5		17	1	wild	tiny	acceptable						1,61,444,445,1143
243	Animalia	Chordata	Aves	Accipitriformes	Accipitridae	Terathopius	ecaudatus	Bateleur										2200		55	1146	unknown	small	questionable						8201146
244	Animalia	Chordata	Aves	Accipitriformes	Cathartidae	Cathartes	aura	Turkey vulture	4015	4015	39		2	1		60		2200	0.126	20.8		unknown	medium	acceptable						444445732977
245	Animalia	Chordata	Aves	Accipitriformes	Cathartidae	Coragyps	atratus	Black vulture	2920	2920	35		2	1		70		2270	0.1	25.5	576	wild	medium	acceptable						444445576732
246	Animalia	Chordata	Aves	Accipitriformes	Cathartidae	Gymnogyps	californianus	California condor	2190	2190	57		1	2		185.3		11175		45	1	wild	medium	acceptable						1,61,437,444,445
247	Animalia	Chordata	Aves	Accipitriformes	Cathartidae	Sarcoramphus	papa	King vulture			57							3405	0.078	40	1	captivity	small	acceptable						1444732
248	Animalia	Chordata	Aves	Accipitriformes	Cathartidae	Vultur	gryphus	Andean condor	2555	2555	56		1					10500	0.078	79	855	captivity	medium	acceptable						24387328551149
249	Animalia	Chordata	Aves	Accipitriformes	Pandionidae	Pandion	haliaetus	Osprey	1095	1095	38		3	1		50.3		1362	0.172	32	427	wild	medium	acceptable	0.6					427437444445732
250	Animalia	Chordata	Aves	Anseriformes	Anatidae	Aix	galericulata	Mandarin duck			29		10.5					570		10.4	553	wild	small	questionable						553820
251	Animalia	Chordata	Aves	Anseriformes	Anatidae	Aix	sponsa	Wood duck	365	365	31		12	2		23.7		452.8		22.5	577	wild	large	acceptable			2.247	448		4.37444e+18
252	Animalia	Chordata	Aves	Anseriformes	Anatidae	Alopochen	aegyptiaca	Egyptian goose	730	730	29		7					1900		25.5	575	captivity	small	acceptable						427448575
253	Animalia	Chordata	Aves	Anseriformes	Anatidae	Anas	acuta	Northern pintail	240	240	22		7.5	1		26		721		27.4	450	wild	large	acceptable						437444445450
254	Animalia	Chordata	Aves	Anseriformes	Anatidae	Anas	americana	American wigeon	365	365	23		9	1		24		793.8		21.3	576	wild	large	acceptable						444445576
255	Animalia	Chordata	Aves	Anseriformes	Anatidae	Anas	bahamensis	White-cheeked pintail										491.7				unknown	large	low						427820849
256	Animalia	Chordata	Aves	Anseriformes	Anatidae	Anas	clypeata	Northern shoveler	240	240	23		11	1		23		613		22.6	553	wild	medium	acceptable			3.9209	554		4.25444e+17
257	Animalia	Chordata	Aves	Anseriformes	Anatidae	Anas	crecca	Green-winged teal	180	180	22		10	1		15		343.8		27.1	450	wild	medium	acceptable			1.68388	250		4.25437e+17
258	Animalia	Chordata	Aves	Anseriformes	Anatidae	Anas	cyanoptera	Cinnamon teal	365	365	23		10	1.5		18.2		411		12.9	576	wild	medium	acceptable						444445576
259	Animalia	Chordata	Aves	Anseriformes	Anatidae	Anas	discors	Blue-winged teal	240	240	24		10	1		18.3		420		23.2	427	wild	large	acceptable						427437444445
260	Animalia	Chordata	Aves	Anseriformes	Anatidae	Anas	fulvigula	Mottled duck	365	365	26		10	1		32.9		950		20	1	captivity	small	acceptable						1445
261	Animalia	Chordata	Aves	Anseriformes	Anatidae	Anas	laysanensis	Laysan duck	365	365	28		3.8	1		26		500		12	576	wild	small	acceptable						445576
262	Animalia	Chordata	Aves	Anseriformes	Anatidae	Anas	penelope	Eurasian wigeon	365	365	24		8					660		35.2	450	wild	medium	acceptable			2.8538	723		425444450729
263	Animalia	Chordata	Aves	Anseriformes	Anatidae	Anas	platyrhynchos	Mallard	365	365	26		9	1		32.8		1048.1	0.12	29.1		unknown	medium	acceptable			4.068	1020		6.13944e+22
264	Animalia	Chordata	Aves	Anseriformes	Anatidae	Anas	querquedula	Garganey	365	365								326		14.7	450	wild	medium	acceptable						450729820
265	Animalia	Chordata	Aves	Anseriformes	Anatidae	Anas	rubripes	American black duck	365	365	28		9	1		32		998.7	0.084	26.6	972	wild	large	acceptable			3.6076	904		4.25437e+17
266	Animalia	Chordata	Aves	Anseriformes	Anatidae	Anas	strepera	Gadwall	240	240	26		10	1		35.6		791	0.115	28	972	unknown	medium	acceptable						4.37444e+17
267	Animalia	Chordata	Aves	Anseriformes	Anatidae	Anser	albifrons	Greater white-fronted goose	1095	1095	27		5	1		90.3		2681		47	445	captivity	medium	acceptable						437444445
268	Animalia	Chordata	Aves	Anseriformes	Anatidae	Anser	anser	Greylag goose	1095	1095								3308.5	0.104	31	575	captivity	large	high						543575729732820
269	Animalia	Chordata	Aves	Anseriformes	Anatidae	Anser	brachyrhynchus	Pink-footed goose	1095	1095								2645		40.9	450	wild	medium	acceptable						450729820
270	Animalia	Chordata	Aves	Anseriformes	Anatidae	Anser	fabalis	Bean goose	1095	1095	28		4					3348		25.6	450	wild	medium	acceptable						444450729
271	Animalia	Chordata	Aves	Anseriformes	Anatidae	Aythya	affinis	Lesser scaup	365	365	24		10	1		30.8		787	0.091	18.3	576	wild	large	acceptable						4444455767321140
272	Animalia	Chordata	Aves	Anseriformes	Anatidae	Aythya	americana	Redhead	365	365	26		13	1		37.6		1077.3	0.089	22.6	427	wild	large	acceptable						427444445732
273	Animalia	Chordata	Aves	Anseriformes	Anatidae	Aythya	collaris	Ring-necked duck	365	365	27		9	1		29.3		737		20.4	577	wild	large	acceptable						444445577
274	Animalia	Chordata	Aves	Anseriformes	Anatidae	Aythya	ferina	Common pochard	365	365								823		23.2	450	wild	medium	acceptable						450729820
275	Animalia	Chordata	Aves	Anseriformes	Anatidae	Aythya	fuligula	Tufted duck	365	365								701.5	0.144	45.2	450	wild	medium	acceptable						450729732820
276	Animalia	Chordata	Aves	Anseriformes	Anatidae	Aythya	marila	Greater scaup	365	365	26		9	1		46.3		928.5		22.1	576	wild	large	acceptable						444445576729
277	Animalia	Chordata	Aves	Anseriformes	Anatidae	Aythya	valisineria	Canvasback	240	240	24		9	1		44.7		1208.8	0.087	29.5	427	wild	large	acceptable						427437444445732
278	Animalia	Chordata	Aves	Anseriformes	Anatidae	Branta	bernicla	Brent goose	730	730	24		4	1		43.6		1163.2	0.08	28.8	450	wild	large	acceptable						444445450729732
279	Animalia	Chordata	Aves	Anseriformes	Anatidae	Branta	canadensis	Canada goose	730	730	26		5	1		85.5		3200	0.113	42		unknown	medium	acceptable						437444445729732
280	Animalia	Chordata	Aves	Anseriformes	Anatidae	Branta	hutchinsii	Cackling goose										1940.1		18.3	427	wild	medium	acceptable						427820
281	Animalia	Chordata	Aves	Anseriformes	Anatidae	Branta	leucopsis	Barnacle goose	730	730								1687		28.2	450	wild	medium	acceptable						4.5073e+16
282	Animalia	Chordata	Aves	Anseriformes	Anatidae	Branta	sandvicensis	Hawaiian goose	912	730	30		4	1		90.8		2150		42	445	wild	medium	acceptable						4451143
283	Animalia	Chordata	Aves	Anseriformes	Anatidae	Bucephala	albeola	Bufflehead	730	730	30		8	1		23.8		400		18.7	427	wild	medium	acceptable						427438445
284	Animalia	Chordata	Aves	Anseriformes	Anatidae	Bucephala	clangula	Common goldeneye	730	730	30		10	1		38.1		895.86		18.4	427	wild	medium	acceptable	0.4					4274444451143
285	Animalia	Chordata	Aves	Anseriformes	Anatidae	Bucephala	islandica	Barrow's goldeneye	730	730	29		11	1				957.15		18	576	wild	medium	acceptable						444445576
286	Animalia	Chordata	Aves	Anseriformes	Anatidae	Callonetta	leucophrys	Ringed teal	365	365								365.5				unknown	medium	low						820
287	Animalia	Chordata	Aves	Anseriformes	Anatidae	Cereopsis	novaehollandiae	Cape barren goose										3980		28.1	575	captivity	medium	acceptable						575820
288	Animalia	Chordata	Aves	Anseriformes	Anatidae	Chen	caerulescens	Snow goose	730	730	24		4	1		95		2806.65	0.078	27.5	427	wild	large	acceptable						4.27444e+18
289	Animalia	Chordata	Aves	Anseriformes	Anatidae	Chen	canagica	Emperor goose	365	365	24		4.9	1		81.8		2148		12	427	wild	small	acceptable						427445818
290	Animalia	Chordata	Aves	Anseriformes	Anatidae	Chen	rossii	Ross's goose	570	570	21		4	1		65		1715		22.5	818	wild	large	acceptable						444445818
291	Animalia	Chordata	Aves	Anseriformes	Anatidae	Clangula	hyemalis	Oldsquaw	730	730	24		7	1		25		872		22.7	450	wild	small	acceptable						444445450
292	Animalia	Chordata	Aves	Anseriformes	Anatidae	Cygnus	atratus	Black swan	821	821								5650				unknown	medium	low						820
293	Animalia	Chordata	Aves	Anseriformes	Anatidae	Cygnus	buccinator	Trumpeter swan	730	730	35		5	1		220		13000		32.5	1	captivity	small	acceptable						1437438445
294	Animalia	Chordata	Aves	Anseriformes	Anatidae	Cygnus	columbianus	Tundra swan	730	730	31		4	1		179		6350		24.1	450	wild	medium	acceptable						4374444454501140
295	Animalia	Chordata	Aves	Anseriformes	Anatidae	Cygnus	cygnus	Whooper swan	1460	1460								9350		26.5	450	wild	medium	acceptable						450729820
296	Animalia	Chordata	Aves	Anseriformes	Anatidae	Cygnus	olor	Mute swan	1095	1095	36		5.3	1		225		8300	0.08	70	444	captivity	large	acceptable	0.1					6.14444e+27
297	Animalia	Chordata	Aves	Anseriformes	Anatidae	Dendrocygna	autumnalis	Black-bellied whistling duck	365	365	27		14	1		30.8		828	0.17	8.2	576	wild	small	acceptable						444445576732
298	Animalia	Chordata	Aves	Anseriformes	Anatidae	Dendrocygna	bicolor	Fulvous whistling duck	365	365	25		13	1		27		737.1		11.2	427	wild	small	questionable						427444445
299	Animalia	Chordata	Aves	Anseriformes	Anatidae	Dendrocygna	viduata	White-faced whistling duck			27		8					610		12	448	captivity	large	acceptable						448
300	Animalia	Chordata	Aves	Anseriformes	Anatidae	Histrionicus	histrionicus	Harlequin duck	365	365	28		6	1		32.9		561.25		14.6	427	wild	medium	acceptable						427445
301	Animalia	Chordata	Aves	Anseriformes	Anatidae	Lophodytes	cucullatus	Hooded merganser	730	730	31		11	1		31		634.375		15.7	986	captivity	medium	acceptable						6.14274e+16
302	Animalia	Chordata	Aves	Anseriformes	Anatidae	Melanitta	fusca	White-winged scoter	730	730	28		11	1		54.5		1360.8		21.4	450	wild	medium	acceptable						444445450729
303	Animalia	Chordata	Aves	Anseriformes	Anatidae	Melanitta	nigra	Black scoter	730	730	29		9	1		43.2		1052.2		16.8	450	wild	medium	acceptable						445450
304	Animalia	Chordata	Aves	Anseriformes	Anatidae	Melanitta	perspicillata	Surf scoter	730	730								1097.5		9.5	427	wild	tiny	acceptable						427820977
305	Animalia	Chordata	Aves	Anseriformes	Anatidae	Mergellus	albellus	Smew										610		10	450	wild	medium	acceptable						450820
306	Animalia	Chordata	Aves	Anseriformes	Anatidae	Mergus	merganser	Common merganser	730	730	30		10	1		46.2		1445		14.8	450	wild	medium	acceptable						444445450729
307	Animalia	Chordata	Aves	Anseriformes	Anatidae	Mergus	serrator	Red-breasted merganser	730	730	32		10	1				1020.6	0.063	21.3	450	wild	small	acceptable						444445450729732
308	Animalia	Chordata	Aves	Anseriformes	Anatidae	Netta	rufina	Red-crested pochard	365	365								1118		8.8	450	wild	medium	acceptable						450729820
309	Animalia	Chordata	Aves	Anseriformes	Anatidae	Oxyura	australis	Blue-billed duck										798		16	1	captivity	medium	acceptable						1820
310	Animalia	Chordata	Aves	Anseriformes	Anatidae	Oxyura	jamaicensis	Ruddy duck	365	365	23		8	1		43		542		13.6	576	wild	medium	acceptable						444445576
311	Animalia	Chordata	Aves	Anseriformes	Anatidae	Plectropterus	gambensis	Spur-winged goose										3869		11.3	575	captivity	medium	acceptable						575820
312	Animalia	Chordata	Aves	Anseriformes	Anatidae	Polysticta	stelleri	Steller's eider	730	730	26		8	1				907.2		23	818	wild	medium	acceptable						444445818
313	Animalia	Chordata	Aves	Anseriformes	Anatidae	Somateria	fischeri	Spectacled eider	730	730			4.7					1558		18	427	wild	medium	questionable						427445
314	Animalia	Chordata	Aves	Anseriformes	Anatidae	Somateria	mollissima	Common eider	730	730	28		4	1		76.4		2130	0.061	37.8	450	wild	medium	acceptable						4.44445e+18
315	Animalia	Chordata	Aves	Anseriformes	Anatidae	Somateria	spectabilis	King eider	730	730	23		5	1				1617		18.9	576	wild	small	questionable						444445576
316	Animalia	Chordata	Aves	Anseriformes	Anatidae	Tadorna	tadorna	Common shelduck	730	730								1152	0.074	24.8	450	wild	medium	acceptable						450729732820
317	Animalia	Chordata	Aves	Apodiformes	Apodidae	Aeronautes	saxatalis	White-throated swift			24		4	1				31		10	427	wild	medium	acceptable						427444445
318	Animalia	Chordata	Aves	Apodiformes	Apodidae	Apus	apus	Common swift	730	730								37.6	0.262	21.1	450	wild	medium	acceptable	0.1	5	0.4372	44.9		2.43645e+18
319	Animalia	Chordata	Aves	Apodiformes	Apodidae	Apus	melba	Alpine swift	730	730								102.7		26	729	wild	medium	acceptable						7.29821e+19
320	Animalia	Chordata	Aves	Apodiformes	Apodidae	Chaetura	pelagica	Chimney swift	365	365	20		4.5	1		1.25		22.8	0.345	15	579	wild	large	acceptable						444445579732
321	Animalia	Chordata	Aves	Apodiformes	Apodidae	Chaetura	vauxi	Vaux's swift	365	365	19		6	1		1.5		17	0.4			unknown	small	low						444445579732
322	Animalia	Chordata	Aves	Apodiformes	Apodidae	Cypseloides	niger	Black swift	365	365	24		1	1		3.3		45		16.1	427	wild	medium	acceptable						427444445
323	Animalia	Chordata	Aves	Apodiformes	Trochilidae	Amazilia	violiceps	Violet-crowned hummingbird												6.1	427	wild	medium	acceptable						427
324	Animalia	Chordata	Aves	Apodiformes	Trochilidae	Amazilia	yucatanensis	Buff-bellied hummingbird										3.9		11.2	427	wild	medium	acceptable						427820
325	Animalia	Chordata	Aves	Apodiformes	Trochilidae	Archilochus	alexandri	Black-chinned hummingbird	365	365			2					3		11.2	427	wild	small	acceptable						427445
326	Animalia	Chordata	Aves	Apodiformes	Trochilidae	Archilochus	colubris	Ruby-throated hummingbird	365	365	13		2	2		0.62		3.1		9.1	427	wild	small	acceptable			0.07832	3.2		4.25427e+17
327	Animalia	Chordata	Aves	Apodiformes	Trochilidae	Calothorax	lucifer	Lucifer hummingbird			15		2	2				3.3		4.1	427	wild	medium	acceptable						427445
328	Animalia	Chordata	Aves	Apodiformes	Trochilidae	Calypte	anna	Anna's hummingbird	365	365	16		2	2				4.4		8.5	577	wild	tiny	acceptable			0.1175	4.8		425444445577
329	Animalia	Chordata	Aves	Apodiformes	Trochilidae	Calypte	costae	Costa's hummingbird			16		2	1				3.1		6		unknown	medium	acceptable						444445
330	Animalia	Chordata	Aves	Apodiformes	Trochilidae	Cynanthus	latirostris	Broad-billed hummingbird	365	365	17		2					3.3		8.8	427	wild	medium	acceptable						427445
331	Animalia	Chordata	Aves	Apodiformes	Trochilidae	Eugenes	fulgens	Magnificent hummingbird	365	365	14		2					8.1		11	427	wild	medium	acceptable						427445820
332	Animalia	Chordata	Aves	Apodiformes	Trochilidae	Lampornis	clemenciae	Blue-throated hummingbird	365		18		2	2				7.6	0.462	12	444	unknown	medium	acceptable						444445732
333	Animalia	Chordata	Aves	Apodiformes	Trochilidae	Lamprolaima	rhami	Garnet-throated hummingbird										7.8		8	1	wild	medium	acceptable						1820
334	Animalia	Chordata	Aves	Apodiformes	Trochilidae	Selasphorus	platycercus	Broad-tailed hummingbird	365	365	16		2	2		0.4		4.2		14		unknown	medium	acceptable	0.25					2,62,444,445
335	Animalia	Chordata	Aves	Apodiformes	Trochilidae	Selasphorus	rufus	Rufous hummingbird	365	365	16		2	1				3.5	0.38	8.9	427	wild	small	acceptable			0.06853	3.8		425427444445732
336	Animalia	Chordata	Aves	Apodiformes	Trochilidae	Selasphorus	sasin	Allen's hummingbird	730	730	16		2	2		0.29		3				unknown	small	low			0.06853	3.7		425427444445
337	Animalia	Chordata	Aves	Apodiformes	Trochilidae	Stellula	calliope	Calliope hummingbird	365	365	15		2					2.6		7	427	wild	tiny	acceptable			0.06853	3		425427444820977
338	Animalia	Chordata	Aves	Apterygiformes	Apterygidae	Apteryx	australis	Brown kiwi			75		1			325		2600	0.0312	35	1	captivity	small	acceptable			4.029	2380		1435438732
339	Animalia	Chordata	Aves	Bucerotiformes	Bucerotidae	Buceros	bicornis	Great hornbill										2798.5		33.4	575	captivity	medium	acceptable						575820
340	Animalia	Chordata	Aves	Bucerotiformes	Bucerotidae	Bycanistes	subcylindricus	Grey-cheeked hornbill										1250		31.8	972	captivity	medium	acceptable						972
341	Animalia	Chordata	Aves	Bucerotiformes	Bucerotidae	Ceratogymna	atrata	Black-casqued hornbill										1203.5		19.3	575	captivity	small	acceptable						575820
342	Animalia	Chordata	Aves	Bucerotiformes	Bucorvidae	Bucorvus	leadbeateri	Southern ground hornbill										3767.5		70	1	captivity	medium	acceptable						1820
343	Animalia	Chordata	Aves	Bucerotiformes	Upupidae	Upupa	epops	Eurasian hoopoe	365	365								67.1		11.1	729	wild	medium	acceptable						729820
344	Animalia	Chordata	Aves	Caprimulgiformes	Caprimulgidae	Caprimulgus	carolinensis	Chuck-will's-widow			20		2.5	1				115		14.8	445	wild	medium	acceptable						445
345	Animalia	Chordata	Aves	Caprimulgiformes	Caprimulgidae	Caprimulgus	europaeus	Eurasian nightjar	365	365								67		11.9	450	wild	medium	acceptable						450729820
346	Animalia	Chordata	Aves	Caprimulgiformes	Caprimulgidae	Caprimulgus	ruficollis	Red-necked nightjar										68.5		13.2	450	wild	medium	acceptable						450820
347	Animalia	Chordata	Aves	Caprimulgiformes	Caprimulgidae	Caprimulgus	vociferus	Whip-poor-will			19		2	2		5.4		54		15	445	wild	tiny	acceptable						444445
348	Animalia	Chordata	Aves	Caprimulgiformes	Caprimulgidae	Chordeiles	minor	Common nighthawk			19		2	1		5.95		79.3		10	427	wild	small	acceptable			0.4421	72		427435444445820
349	Animalia	Chordata	Aves	Caprimulgiformes	Caprimulgidae	Phalaenoptilus	nuttallii	Common poorwill	365	365	20		2	2				37.5				unknown	small	low			0.1566	35		1425444445
350	Animalia	Chordata	Aves	Casuariiformes	Casuariidae	Casuarius	bennetti	Dwarf cassowary										35000		26	575	captivity	tiny	acceptable						575820
351	Animalia	Chordata	Aves	Casuariiformes	Casuariidae	Casuarius	casuarius	Southern cassowary										44000		30	1142	captivity	small	questionable						8201142
352	Animalia	Chordata	Aves	Casuariiformes	Casuariidae	Casuarius	unappendiculatus	Northern cassowary										47300		22	575	captivity	small	acceptable						575820
353	Animalia	Chordata	Aves	Casuariiformes	Dromaiidae	Dromaius	novaehollandiae	Emu										38925		16.6	1	captivity	large	acceptable						13171142
354	Animalia	Chordata	Aves	Charadriiformes	Alcidae	Aethia	cristatella	Crested auklet	1095	1095	34		1	1				289	0.197	10.8	427	wild	medium	acceptable						427444445732
355	Animalia	Chordata	Aves	Charadriiformes	Alcidae	Aethia	pusilla	Least auklet	1095	1095	30		1	1				96	0.221	8.1	427	wild	medium	acceptable						427444445732
356	Animalia	Chordata	Aves	Charadriiformes	Alcidae	Aethia	pygmaea	Whiskered auklet		1095			1					120		15	427	wild	medium	acceptable						427445
357	Animalia	Chordata	Aves	Charadriiformes	Alcidae	Alca	torda	Razorbill	1460	1460	36		1	1		63.8		726	0.285	42	450	wild	small	acceptable						4.44445e+17
358	Animalia	Chordata	Aves	Charadriiformes	Alcidae	Brachyramphus	marmoratus	Marbled murrelet	730	730								222		10	427	wild	medium	acceptable						427818
359	Animalia	Chordata	Aves	Charadriiformes	Alcidae	Cepphus	columba	Pigeon guillemot	1095	1095	31		2			43.7		483.8	0.156	15.2	427	wild	medium	acceptable						427444445732
360	Animalia	Chordata	Aves	Charadriiformes	Alcidae	Cepphus	grylle	Black guillemot	1095	1095	25		2	1		33		427.5		29.9	450	wild	small	acceptable						444445450729
361	Animalia	Chordata	Aves	Charadriiformes	Alcidae	Cerorhinca	monocerata	Rhinoceros auklet	1095	1095	45		1	1		54.5		544.1	0.098	28.2	427	wild	small	acceptable						427444445732
362	Animalia	Chordata	Aves	Charadriiformes	Alcidae	Fratercula	arctica	Atlantic puffin	1460	1460	42		1	1		39.7		490.5	0.145	40.8	450	wild	small	acceptable						4.44445e+18
363	Animalia	Chordata	Aves	Charadriiformes	Alcidae	Ptychoramphus	aleuticus	Cassin's auklet	730	730								184		16.2	427	wild	medium	acceptable						427820977
364	Animalia	Chordata	Aves	Charadriiformes	Alcidae	Synthliboramphus	antiquus	Ancient murrelet	730	730	33		2	1		32.9		223.6				unknown	small	low						444445
365	Animalia	Chordata	Aves	Charadriiformes	Alcidae	Synthliboramphus	hypoleucus	Xantus' murrelet	730	730	34		2	1		24.8		167		15	1	wild	medium	acceptable						1445
366	Animalia	Chordata	Aves	Charadriiformes	Alcidae	Uria	aalge	Common murre	1825	1825	31		1	1				992	0.201	42.8	450	wild	large	acceptable			6.8224	956		4.35444e+24
367	Animalia	Chordata	Aves	Charadriiformes	Alcidae	Uria	lomvia	Thick-billed murre	1862	2081	33		1	1		70.4		964	0.212	29	427	wild	medium	acceptable			6.8224	989		4.27435e+21
368	Animalia	Chordata	Aves	Charadriiformes	Burhinidae	Burhinus	oedicnemus	Eurasian thick-knee										459	0.081	17.9	450	wild	medium	acceptable						450732820
369	Animalia	Chordata	Aves	Charadriiformes	Charadriidae	Charadrius	alexandrinus	Snowy plover	310	331	24		3			6		37		19	450	wild	medium	acceptable						444445450729
370	Animalia	Chordata	Aves	Charadriiformes	Charadriidae	Charadrius	dubius	Little ringed plover	730	730								38.7	0.138	13	450	wild	medium	acceptable			0.416	36		450510729732820
371	Animalia	Chordata	Aves	Charadriiformes	Charadriidae	Charadrius	hiaticula	Common ringed plover	365	365								64	0.177	20.8	450	wild	medium	acceptable						450729732820
372	Animalia	Chordata	Aves	Charadriiformes	Charadriidae	Charadrius	melodus	Piping plover	365	365	28		4	1		6.75		49	0.152	14	576	wild	medium	acceptable						440444445576732
373	Animalia	Chordata	Aves	Charadriiformes	Charadriidae	Charadrius	montanus	Mountain plover	365	365			6					100		10	445	wild	medium	acceptable						445
374	Animalia	Chordata	Aves	Charadriiformes	Charadriidae	Charadrius	morinellus	Eurasian dotterel										108.5		11.8	450	wild	medium	acceptable						450820
375	Animalia	Chordata	Aves	Charadriiformes	Charadriidae	Charadrius	semipalmatus	Semipalmated plover	912	912	24		4	1		6.52		52		9.2	427	wild	small	acceptable						427444445
376	Animalia	Chordata	Aves	Charadriiformes	Charadriidae	Charadrius	vociferus	Killdeer	365	365	24		4			9.85		88		10.9	576	wild	small	acceptable						444445576
377	Animalia	Chordata	Aves	Charadriiformes	Charadriidae	Pluvialis	apricaria	European golden-plover and greater golden-plover	730	730								214	0.12	12.8	450	wild	medium	acceptable						450729732820
378	Animalia	Chordata	Aves	Charadriiformes	Charadriidae	Pluvialis	dominica	American golden plover	365	365	26		4			19.5		118		13	427	wild	small	questionable						427444445537
379	Animalia	Chordata	Aves	Charadriiformes	Charadriidae	Pluvialis	fulva	Pacific golden-plover	365	365								135		21.3	427	wild	small	acceptable						427820977
380	Animalia	Chordata	Aves	Charadriiformes	Charadriidae	Pluvialis	squatarola	Black-bellied plover	730	730	27		4	1		21.4		224		25.6	450	wild	medium	acceptable						444445450729
381	Animalia	Chordata	Aves	Charadriiformes	Charadriidae	Vanellus	armatus	Blacksmith lapwing			29							156		18.6	986	captivity	medium	acceptable						986
382	Animalia	Chordata	Aves	Charadriiformes	Charadriidae	Vanellus	spinosus	Spur-winged lapwing										188		17	450	wild	medium	acceptable						450820
383	Animalia	Chordata	Aves	Charadriiformes	Charadriidae	Vanellus	vanellus	Northern lapwing	730	730	24		4					218.5	0.114	24.5	450	wild	medium	acceptable	0.2	6				2.43644e+18
384	Animalia	Chordata	Aves	Charadriiformes	Haematopodidae	Haematopus	bachmani	Black oystercatcher	1825	1825	26		2	1		34		670		16	445	wild	tiny	acceptable						444445
385	Animalia	Chordata	Aves	Charadriiformes	Haematopodidae	Haematopus	ostralegus	Eurasian oystercatcher	1095	1095								480	0.119	43.3	450	wild	medium	acceptable			2.91	449		435444450729732
386	Animalia	Chordata	Aves	Charadriiformes	Haematopodidae	Haematopus	palliatus	American oystercatcher	1095	1095	27		2	1		37.3		565		17	1	wild	small	acceptable						1444445
387	Animalia	Chordata	Aves	Charadriiformes	Laridae	Anous	minutus	Black noddy	730	730	34		1	1		16.8		110.4	0.192	27.1	818	wild	medium	acceptable						445732818
388	Animalia	Chordata	Aves	Charadriiformes	Laridae	Anous	stolidus	Noddy tern	1095	1460	35		1	1		24.8		178	0.145	26.2	818	wild	medium	acceptable			0.788095	138.7		4.25444e+17
389	Animalia	Chordata	Aves	Charadriiformes	Laridae	Chlidonias	niger	Black tern	730	730	21		3			7.25		60	0.374	21	450	wild	tiny	acceptable						444445450729732
390	Animalia	Chordata	Aves	Charadriiformes	Laridae	Chroicocephalus	genei	Slender-billed gull	730	730								281		31.7	450	wild	medium	acceptable						450729820
391	Animalia	Chordata	Aves	Charadriiformes	Laridae	Chroicocephalus	ridibundus	Black-headed gull	730	730	22		3					306	0.248	32.9	856	wild	medium	acceptable						4447297328561140
392	Animalia	Chordata	Aves	Charadriiformes	Laridae	Gelochelidon	nilotica	Gull-billed tern	1825	1825	22		3	1		21.4		221		16	1	wild	small	acceptable						1444445729820
393	Animalia	Chordata	Aves	Charadriiformes	Laridae	Gygis	alba	Fairy tern	1764	1764	36		1			13		98.1	0.094	35.9	977	wild	medium	acceptable			0.82236	98.1		425445732977
394	Animalia	Chordata	Aves	Charadriiformes	Laridae	Hydrocoloeus	minutus	Little gull	730	730	21		3					119	0.273	20.9	450	wild	medium	acceptable						445450732
395	Animalia	Chordata	Aves	Charadriiformes	Laridae	Hydroprogne	caspia	Caspian tern	1095	1095	21		2	1		48.5		644	0.194	30	450	wild	medium	acceptable						444445450729732
396	Animalia	Chordata	Aves	Charadriiformes	Laridae	Ichthyaetus	audouinii	Audouin's gull	1095	1095								535	0.18	20.9	450	wild	medium	acceptable						450729732820
397	Animalia	Chordata	Aves	Charadriiformes	Laridae	Ichthyaetus	ichthyaetus	Great black-headed gull	1095	1095								1394				unknown	small	low						729820
398	Animalia	Chordata	Aves	Charadriiformes	Laridae	Ichthyaetus	melanocephalus	Mediterranean gull	1095	1095								256		22.1	450	wild	medium	acceptable						450729820
399	Animalia	Chordata	Aves	Charadriiformes	Laridae	Larosterna	inca	Inca tern			28							219		26	986	captivity	large	acceptable						820986
400	Animalia	Chordata	Aves	Charadriiformes	Laridae	Larus	argentatus	Herring gull	1825	1460	26		3	1		67.5		1094	0.155	49		unknown	medium	acceptable	0.004	6	4.817	1000		2,61,435,436,444,445,732,820,1143
401	Animalia	Chordata	Aves	Charadriiformes	Laridae	Larus	cachinnans	Caspian gull	1460	1460								1117.2		31.9	729	wild	medium	acceptable						729820
402	Animalia	Chordata	Aves	Charadriiformes	Laridae	Larus	californicus	California gull	1095	1095	25		3	1		50		691	0.16	30	427	wild	medium	acceptable						4274444457321140
403	Animalia	Chordata	Aves	Charadriiformes	Laridae	Larus	canus	Mew gull	1095	730	23		3	1		40		430.6	0.191	33.7	450	wild	medium	acceptable			2.257	431		4.44445e+24
404	Animalia	Chordata	Aves	Charadriiformes	Laridae	Larus	delawarensis	Ring-billed gull	730	730	21		3	1		36.3		518.5		31.8	1	wild	medium	acceptable			2.91742	439		1.42544e+16
405	Animalia	Chordata	Aves	Charadriiformes	Laridae	Larus	fuscus	Lesser black-backed gull	1460	1460								766.2	0.128	34.9	450	wild	medium	acceptable						450729732820
406	Animalia	Chordata	Aves	Charadriiformes	Laridae	Larus	glaucescens	Glaucous-winged gull			27		3			70.65		908	0.134	32	1	wild	medium	acceptable						14444457321143
407	Animalia	Chordata	Aves	Charadriiformes	Laridae	Larus	glaucoides	Iceland gull	1460	1460	25		2.39	1				945.5		33	445	wild	medium	acceptable						445
408	Animalia	Chordata	Aves	Charadriiformes	Laridae	Larus	heermanni	Heermann's gull										500		24	427	wild	medium	acceptable						427820
409	Animalia	Chordata	Aves	Charadriiformes	Laridae	Larus	hyperboreus	Glaucous gull	1460	1460	27		3	1		72.6		1210		21.1	972	wild	medium	acceptable						444445972
410	Animalia	Chordata	Aves	Charadriiformes	Laridae	Larus	marinus	Great black-backed gull	1825	1825	27		3			85		1658.5	0.13	29.2	450	wild	small	acceptable						4.44445e+17
411	Animalia	Chordata	Aves	Charadriiformes	Laridae	Larus	michahellis	Yellow-legged gull												19.2	450	wild	medium	acceptable						450
412	Animalia	Chordata	Aves	Charadriiformes	Laridae	Larus	occidentalis	Western gull	1825	1460	27		3	1		67.5		931.5	0.136	33.9	427	wild	medium	acceptable			3.43629	761		4.25427e+21
413	Animalia	Chordata	Aves	Charadriiformes	Laridae	Larus	pacificus	Pacific gull										1313.5		14.5	575	captivity	small	acceptable						575820
414	Animalia	Chordata	Aves	Charadriiformes	Laridae	Leucophaeus	atricilla	Laughing gull			24		3			30.1		275.6		22	427	wild	medium	acceptable						61427444445
415	Animalia	Chordata	Aves	Charadriiformes	Laridae	Leucophaeus	pipixcan	Franklin's gull	730	730	24		3	1		25.7		263.3				unknown	tiny	low						445576
416	Animalia	Chordata	Aves	Charadriiformes	Laridae	Onychoprion	anaethetus	Bridled tern										133.3		17.9	972	wild	medium	acceptable						972
417	Animalia	Chordata	Aves	Charadriiformes	Laridae	Onychoprion	fuscatus	Sooty tern	1460	1460	28		1	1		23.4		148	0.11	35.8	427	wild	medium	acceptable						427444445732
418	Animalia	Chordata	Aves	Charadriiformes	Laridae	Onychoprion	lunatus	Gray-backed tern	1825	1825			1			18.5		131.7	0.151	25.8	427	wild	small	acceptable						427445732
419	Animalia	Chordata	Aves	Charadriiformes	Laridae	Pagophila	eburnea	Ivory gull	730	730	25		2	1				550		23.9	427	wild	small	acceptable						427444445820
420	Animalia	Chordata	Aves	Charadriiformes	Laridae	Procelsterna	cerulea	Blue-gray noddy										53		15	427	wild	small	acceptable						427820
421	Animalia	Chordata	Aves	Charadriiformes	Laridae	Rissa	brevirostris	Red-legged kittiwake										377		27	427	wild	medium	acceptable						427820
422	Animalia	Chordata	Aves	Charadriiformes	Laridae	Rissa	tridactyla	Black-legged kittiwake	1460	1460	27		2	1		36		317	0.184	28.5	450	wild	medium	acceptable						5.74444e+23
423	Animalia	Chordata	Aves	Charadriiformes	Laridae	Rynchops	niger	Black skimmer	730	730	23		4	1				315	0.228	20.2	427	wild	medium	acceptable						427445732
424	Animalia	Chordata	Aves	Charadriiformes	Laridae	Sterna	dougallii	Roseate tern	1095	1095	23		2	1		14.8		112	0.266	25.7	427	wild	medium	acceptable						4.2744e+17
425	Animalia	Chordata	Aves	Charadriiformes	Laridae	Sterna	forsteri	Forster's tern	730	730	23		3	1		13.78		158	0.201	15.8	427	wild	small	acceptable						427444445732
426	Animalia	Chordata	Aves	Charadriiformes	Laridae	Sterna	hirundo	Common tern	1095	1095	24		2.5	1		1.25		120	0.252	33	450	wild	medium	acceptable						4.40444e+27
427	Animalia	Chordata	Aves	Charadriiformes	Laridae	Sterna	paradisaea	Arctic tern	1095	1095	21		2	1		13.1		100	0.27	34	576	wild	medium	acceptable						23,28,444,445,576,729,732,1143
428	Animalia	Chordata	Aves	Charadriiformes	Laridae	Sternula	albifrons	Little tern	730	730	21		2					31	0.182	23.9	450	wild	medium	acceptable						444450729732
429	Animalia	Chordata	Aves	Charadriiformes	Laridae	Sternula	antillarum	Least tern	1095	1095	21		2			7		40	0.307	24.1	577	wild	medium	acceptable						440445577732
430	Animalia	Chordata	Aves	Charadriiformes	Laridae	Thalasseus	elegans	Elegant tern	1095	1095	26		1	1		26.4		251		20.9	427	wild	small	acceptable						427445
431	Animalia	Chordata	Aves	Charadriiformes	Laridae	Thalasseus	maximus	Royal tern	1095	1095	28		2	1		56		373		28.6	427	wild	medium	acceptable						427445
432	Animalia	Chordata	Aves	Charadriiformes	Laridae	Thalasseus	sandvicensis	Sandwich tern	1095	1095	22		1	1		28		250		30.8		unknown	medium	acceptable						61444445729
433	Animalia	Chordata	Aves	Charadriiformes	Recurvirostridae	Himantopus	himantopus	Black-winged stilt										161	0.175	10.2	450	wild	medium	acceptable						450732820
434	Animalia	Chordata	Aves	Charadriiformes	Recurvirostridae	Himantopus	mexicanus	Black-necked (Hawaiian) stilt	365	365	25		4	1		13.6		186		19.1		unknown	medium	acceptable						444445820
435	Animalia	Chordata	Aves	Charadriiformes	Recurvirostridae	Recurvirostra	americana	American avocet	365	365	24		4	1				340				unknown	small	low						427444445
436	Animalia	Chordata	Aves	Charadriiformes	Recurvirostridae	Recurvirostra	avosetta	Pied avocet	730	730								304	0.192	27.8	450	wild	medium	acceptable						450729732820
437	Animalia	Chordata	Aves	Charadriiformes	Scolopacidae	Actitis	hypoleucos	Common sandpiper	365	365								48		14.5	450	wild	medium	acceptable						450729820
438	Animalia	Chordata	Aves	Charadriiformes	Scolopacidae	Actitis	macularius	Spotted sandpiper	365	365	20		4	1		6.04		34		12	576	wild	small	acceptable						444445576
439	Animalia	Chordata	Aves	Charadriiformes	Scolopacidae	Arenaria	interpres	Ruddy turnstone	730	730	22		4	1		11.42		136	0.114	22.3	553	wild	medium	acceptable			0.92	90		4.35444e+20
440	Animalia	Chordata	Aves	Charadriiformes	Scolopacidae	Bartramia	longicauda	Upland sandpiper			22		4	1		18		141		8.9	427	wild	medium	acceptable						427444445
441	Animalia	Chordata	Aves	Charadriiformes	Scolopacidae	Calidris	alba	Sanderling	730	730	27		4	1.5		7.3		50		18.6	450	wild	small	acceptable						444445450729
442	Animalia	Chordata	Aves	Charadriiformes	Scolopacidae	Calidris	alpina	Dunlin	730	730	21		4	1		9		52.5		28.8	450	wild	small	acceptable						61444445450729
443	Animalia	Chordata	Aves	Charadriiformes	Scolopacidae	Calidris	canutus	Red knot	1095	1095	22		4	1				135		27.3	553	wild	small	acceptable						444445553729
444	Animalia	Chordata	Aves	Charadriiformes	Scolopacidae	Calidris	ferruginea	Curlew sandpiper	1095	1095								58.1		19.7	450	wild	medium	acceptable						450729820
445	Animalia	Chordata	Aves	Charadriiformes	Scolopacidae	Calidris	fuscicollis	White-rumped sandpiper	365	365	22		4			5		42				unknown	small	low						444445576
446	Animalia	Chordata	Aves	Charadriiformes	Scolopacidae	Calidris	himantopus	Stilt sandpiper	730	730								57.3		11.1	577	wild	tiny	acceptable						577820977
447	Animalia	Chordata	Aves	Charadriiformes	Scolopacidae	Calidris	maritima	Purple sandpiper	1095	1095	22		4	1		9.1		65.2		20.8	450	wild	medium	acceptable						445450729820
448	Animalia	Chordata	Aves	Charadriiformes	Scolopacidae	Calidris	mauri	Western sandpiper	730	730	21		4	1		5		26.19		9.2	576	wild	small	acceptable						445576977
449	Animalia	Chordata	Aves	Charadriiformes	Scolopacidae	Calidris	melanotos	Pectoral sandpiper	365	365	22		4	1		8.27		85				unknown	small	low						444445577
450	Animalia	Chordata	Aves	Charadriiformes	Scolopacidae	Calidris	minuta	Little stint	730	730								21.1		14.7	450	wild	medium	acceptable						450729820
451	Animalia	Chordata	Aves	Charadriiformes	Scolopacidae	Calidris	minutilla	Least sandpiper	365	365	20		4	1		4.06		26		16	577	wild	medium	acceptable						444445577
452	Animalia	Chordata	Aves	Charadriiformes	Scolopacidae	Calidris	ptilocnemis	Rock sandpiper	365	365	20		4	1		9.7		84				unknown	small	low						444445577
453	Animalia	Chordata	Aves	Charadriiformes	Scolopacidae	Calidris	pusilla	Semipalmated sandpiper	365	365	20		4	1		4.4		27		19.3	427	wild	medium	acceptable	0.3					427445
454	Animalia	Chordata	Aves	Charadriiformes	Scolopacidae	Calidris	temminckii	Temminck's stint										23		12.9	450	wild	medium	acceptable						4508201143
455	Animalia	Chordata	Aves	Charadriiformes	Scolopacidae	Gallinago	delicata	Wilson's snipe										122		9.2	427	wild	medium	acceptable						427820977
456	Animalia	Chordata	Aves	Charadriiformes	Scolopacidae	Gallinago	gallinago	Common snipe	365	365	19		4			11		131.6		18.2	450	wild	medium	acceptable						444445450729
457	Animalia	Chordata	Aves	Charadriiformes	Scolopacidae	Limicola	falcinellus	Broad-billed sandpiper										37.1		6.8	450	wild	medium	acceptable						450820
458	Animalia	Chordata	Aves	Charadriiformes	Scolopacidae	Limnodromus	griseus	Short-billed dowitcher	365	365	21		4	1		11.8		105		13.3	577	wild	small	acceptable						444445577
459	Animalia	Chordata	Aves	Charadriiformes	Scolopacidae	Limnodromus	scolopaceus	Long-billed dowitcher			20		4	1				130		13.2	427	wild	medium	acceptable						427444445
460	Animalia	Chordata	Aves	Charadriiformes	Scolopacidae	Limosa	fedoa	Marbled godwit	1095	1095	24		4	1		37		336		13.7	427	wild	tiny	acceptable						427444445818
461	Animalia	Chordata	Aves	Charadriiformes	Scolopacidae	Limosa	lapponica	Bar-tailed godwit	730	730	21		4	1		28		322		34	553	wild	medium	acceptable						444445553729
462	Animalia	Chordata	Aves	Charadriiformes	Scolopacidae	Limosa	limosa	Black-tailed godwit	730	730								294	0.132	23.6	450	wild	medium	acceptable						444450729732
463	Animalia	Chordata	Aves	Charadriiformes	Scolopacidae	Lymnocryptes	minimus	Jack snipe	365	365								50.2		12.3	450	wild	medium	acceptable						450729820
464	Animalia	Chordata	Aves	Charadriiformes	Scolopacidae	Numenius	arquata	Eurasian curlew	730	730								728	0.13	31.8	450	wild	medium	acceptable						444450729732
465	Animalia	Chordata	Aves	Charadriiformes	Scolopacidae	Numenius	phaeopus	Whimbrel	730	730	22		4	1		35		365.7		24.2	553	wild	small	acceptable						4.44445e+17
466	Animalia	Chordata	Aves	Charadriiformes	Scolopacidae	Numenius	tahitiensis	Bristle-thighed curlew	1065	1065			4	1		37.6		408.6		23.8	427	wild	small	acceptable						427444445
467	Animalia	Chordata	Aves	Charadriiformes	Scolopacidae	Phalaropus	lobatus	Red-necked phalarope	365	365								33.8		12.9	553	wild	tiny	acceptable						553818
468	Animalia	Chordata	Aves	Charadriiformes	Scolopacidae	Phalaropus	tricolor	Wilson's phalarope			23		4					57		10	579	wild	medium	acceptable						444445579
469	Animalia	Chordata	Aves	Charadriiformes	Scolopacidae	Philomachus	pugnax	Ruff	730	730								136	0.134	13.9	450	wild	medium	acceptable						4507297328201140
470	Animalia	Chordata	Aves	Charadriiformes	Scolopacidae	Scolopax	minor	American woodcock	300	300	20		4	1		12.2		197.5		20.9	427	wild	large	acceptable			1.066	156.7		4.27435e+17
471	Animalia	Chordata	Aves	Charadriiformes	Scolopacidae	Scolopax	rusticola	Eurasian woodcock	365	365								308.3		15.5	450	wild	medium	acceptable			2.16	430		450510729820
472	Animalia	Chordata	Aves	Charadriiformes	Scolopacidae	Tringa	erythropus	Spotted redshank	365	365								158		8.6	450	wild	medium	acceptable						450729820
473	Animalia	Chordata	Aves	Charadriiformes	Scolopacidae	Tringa	flavipes	Lesser yellowlegs	365	365	23		2	1		11.5		80.65				unknown	tiny	low						445576
474	Animalia	Chordata	Aves	Charadriiformes	Scolopacidae	Tringa	glareola	Wood sandpiper	365	365								62.5		11.6	450	wild	medium	acceptable						450729820
475	Animalia	Chordata	Aves	Charadriiformes	Scolopacidae	Tringa	nebularia	Common greenshank	365	365								187		24.4	450	wild	medium	acceptable						450729820
476	Animalia	Chordata	Aves	Charadriiformes	Scolopacidae	Tringa	ochropus	Green sandpiper	365	365								90		11.5	450	wild	medium	acceptable						450729
477	Animalia	Chordata	Aves	Charadriiformes	Scolopacidae	Tringa	semipalmata	Willet	730	730	22		4	1		28		270		12.6	427	wild	small	acceptable						427444445
478	Animalia	Chordata	Aves	Charadriiformes	Scolopacidae	Tringa	stagnatilis	Marsh sandpiper										77.5		7.1	450	wild	medium	acceptable						324450820
479	Animalia	Chordata	Aves	Charadriiformes	Scolopacidae	Tringa	totanus	Common redshank	365	365								149	0.103	26.9	450	wild	medium	acceptable						450729732
480	Animalia	Chordata	Aves	Charadriiformes	Scolopacidae	Xenus	cinereus	Terek sandpiper										78.8		16	450	wild	medium	acceptable						450820
481	Animalia	Chordata	Aves	Charadriiformes	Stercorariidae	Stercorarius	antarcticus	Brown skua										1687		28.8	427	wild	medium	acceptable						427820
482	Animalia	Chordata	Aves	Charadriiformes	Stercorariidae	Stercorarius	longicaudus	Long-tailed jaeger			23		2					298	0.331	14	427	wild	medium	acceptable						427444732
483	Animalia	Chordata	Aves	Charadriiformes	Stercorariidae	Stercorarius	maccormicki	South polar skua										1349		23.5	427	wild	medium	acceptable						427820
484	Animalia	Chordata	Aves	Charadriiformes	Stercorariidae	Stercorarius	parasiticus	Parasidic jaeger	1200	1200	26		2			28.5		445.5		31.1	450	wild	medium	acceptable						444445450820
485	Animalia	Chordata	Aves	Charadriiformes	Stercorariidae	Stercorarius	skua	Great skua	2190	2190								1340	0.156	34.5	450	wild	medium	acceptable						4507297328201140
486	Animalia	Chordata	Aves	Ciconiiformes	Ciconiidae	Anastomus	lamelligerus	African openbill										1081				unknown	small	low						668820
487	Animalia	Chordata	Aves	Ciconiiformes	Ciconiidae	Anastomus	oscitans	Asian openbill												18	668	captivity	small	acceptable						668
488	Animalia	Chordata	Aves	Ciconiiformes	Ciconiidae	Ciconia	abdimii	Abdim's stork										1398		21.6	668	captivity	medium	acceptable						668820
489	Animalia	Chordata	Aves	Ciconiiformes	Ciconiidae	Ciconia	boyciana	Oriental white stork										4850.5		48.1	668	captivity	medium	acceptable						668820
490	Animalia	Chordata	Aves	Ciconiiformes	Ciconiidae	Ciconia	ciconia	European white stork	1460	1460	33		4					3350	0.17	39	450	wild	medium	acceptable						438450732972
491	Animalia	Chordata	Aves	Ciconiiformes	Ciconiidae	Ciconia	episcopus	Woolly-necked stork										2061		30.2	668	captivity	medium	acceptable						668820
492	Animalia	Chordata	Aves	Ciconiiformes	Ciconiidae	Ciconia	maguari	Maguari stork										4000	0.164	20.4	668	captivity	medium	acceptable						668732820
493	Animalia	Chordata	Aves	Ciconiiformes	Ciconiidae	Ciconia	nigra	Black stork										2926		31.3	668	captivity	medium	acceptable						668820
494	Animalia	Chordata	Aves	Ciconiiformes	Ciconiidae	Ephippiorhynchus	asiaticus	Black-necked stork										4100		34	668	captivity	small	acceptable						668820
495	Animalia	Chordata	Aves	Ciconiiformes	Ciconiidae	Ephippiorhynchus	senegalensis	Saddle-billed stork										6162.5		30.2	668	captivity	medium	acceptable						668820
496	Animalia	Chordata	Aves	Ciconiiformes	Ciconiidae	Jabiru	mycteria	Jabiru										5470		27.4	668	captivity	small	acceptable						668
497	Animalia	Chordata	Aves	Ciconiiformes	Ciconiidae	Leptoptilos	crumeniferus	Marabou	1460	1460	30		2					8000	0.073	44.7	668	captivity	large	acceptable						438668732
498	Animalia	Chordata	Aves	Ciconiiformes	Ciconiidae	Leptoptilos	dubius	Greater adjutant												43	668	captivity	small	acceptable						668
499	Animalia	Chordata	Aves	Ciconiiformes	Ciconiidae	Leptoptilos	javanicus	Lesser adjutant										5710		31.1	668	captivity	medium	acceptable						668
500	Animalia	Chordata	Aves	Ciconiiformes	Ciconiidae	Mycteria	americana	Wood stork	1460	1460	30		3	1		62		2500	0.125	27	668	captivity	small	acceptable						444445668732
501	Animalia	Chordata	Aves	Ciconiiformes	Ciconiidae	Mycteria	cinerea	Milky stork												12.4	668	captivity	medium	questionable						668
502	Animalia	Chordata	Aves	Ciconiiformes	Ciconiidae	Mycteria	ibis	Yellow-billed stork										2166.5		19.1	668	captivity	medium	acceptable						668820
503	Animalia	Chordata	Aves	Ciconiiformes	Ciconiidae	Mycteria	leucocephala	Painted stork										3180		28.6	668	captivity	medium	acceptable						668820
504	Animalia	Chordata	Aves	Coliiformes	Coliidae	Colius	striatus	Speckled mousebird			14							51		11.5	986	captivity	large	acceptable						986
505	Animalia	Chordata	Aves	Columbiformes	Columbidae	Caloenas	nicobarica	Nicobar pigeon			17		1					519		20.5	986	captivity	large	acceptable						986
506	Animalia	Chordata	Aves	Columbiformes	Columbidae	Columba	livia	Rock dove	140	140	18		2	3		15.2		358.7	0.28	35	1	captivity	large	high						1,61,62,399,400,404,405,444,445,732,1246
507	Animalia	Chordata	Aves	Columbiformes	Columbidae	Columba	oenas	Stock dove and stock pigeon	365	365								291	0.32	12.6	450	wild	medium	acceptable						450729732820
508	Animalia	Chordata	Aves	Columbiformes	Columbidae	Columba	palumbus	Common wood-pigeon	365	365								490	0.338	17.7	450	wild	medium	acceptable						450729732820
509	Animalia	Chordata	Aves	Columbiformes	Columbidae	Columbina	inca	Inca dove			14		2	3.5				50		13.3	575	captivity	small	acceptable						444445575579
510	Animalia	Chordata	Aves	Columbiformes	Columbidae	Columbina	passerina	Common ground dove	75	75	13		2	2.5		5		35		7.2	577	wild	medium	acceptable						444445577
511	Animalia	Chordata	Aves	Columbiformes	Columbidae	Geopelia	striata	Zebra dove										56.6		14	575	captivity	medium	acceptable						575820
512	Animalia	Chordata	Aves	Columbiformes	Columbidae	Leptotila	verreauxi	White-tipped dove			14		2	1				147.5		8.6	579	wild	small	acceptable			0.8884	131		444445510579820
513	Animalia	Chordata	Aves	Columbiformes	Columbidae	Leucosarcia	melanoleuca	Wonga pigeon										429		16.3	575	captivity	tiny	acceptable			1.695	445		435575820
514	Animalia	Chordata	Aves	Columbiformes	Columbidae	Patagioenas	fasciata	Band-tailed pigeon	365	365	19		1					315		18.5	577	wild	large	acceptable						444577818
515	Animalia	Chordata	Aves	Columbiformes	Columbidae	Patagioenas	leucocephala	White-crowned pigeon	365	365			1					247		14.4	577	wild	medium	acceptable						444577818
516	Animalia	Chordata	Aves	Columbiformes	Columbidae	Streptopelia	chinensis	Spotted dove			15		2			6.4		159		9.8	579	wild	medium	acceptable						444445579
517	Animalia	Chordata	Aves	Columbiformes	Columbidae	Streptopelia	decaocto	Eurasian collared-dove	365	365	15		2	4.5				157.4	0.333	17.9	575	captivity	medium	acceptable						6.14455e+16
518	Animalia	Chordata	Aves	Columbiformes	Columbidae	Streptopelia	risoria	Ring dove												12		unknown	medium	acceptable						409410416417891
519	Animalia	Chordata	Aves	Columbiformes	Columbidae	Streptopelia	turtur	European turtle-dove	365	365								132		13.2	450	wild	medium	acceptable			1.138	154		450510729820
520	Animalia	Chordata	Aves	Columbiformes	Columbidae	Zenaida	asiatica	White-winged dove	365	365	13		2			7.7		140		25		unknown	medium	acceptable						444445
521	Animalia	Chordata	Aves	Columbiformes	Columbidae	Zenaida	aurita	Zenaida dove										156				unknown	tiny	low						427820
522	Animalia	Chordata	Aves	Columbiformes	Columbidae	Zenaida	macroura	Mourning dove	90	80	14		2	5		5		119		31.3	427	wild	large	acceptable			0.736	123		427437444445510
523	Animalia	Chordata	Aves	Coraciiformes	Alcedinidae	Alcedo	atthis	Common kingfisher	365	365								31.4		21	450	wild	medium	acceptable			0.378	34.3		450510729820
524	Animalia	Chordata	Aves	Coraciiformes	Alcedinidae	Ceryle	rudis	Pied kingfisher										84.4		3.9	450	wild	medium	acceptable						450820
525	Animalia	Chordata	Aves	Coraciiformes	Alcedinidae	Chloroceryle	americana	Green kingfisher					3					34		5	427	wild	medium	acceptable						427445
526	Animalia	Chordata	Aves	Coraciiformes	Alcedinidae	Dacelo	novaeguineae	Laughing kookaburra	365	365	25							305		26.8	986	captivity	large	acceptable						986
527	Animalia	Chordata	Aves	Coraciiformes	Alcedinidae	Halcyon	smyrnensis	White-throated kingfisher										91.4		5.5	450	wild	medium	acceptable						450820
528	Animalia	Chordata	Aves	Coraciiformes	Coraciidae	Coracias	benghalensis	Indian roller										158		8.9	575	captivity	small	acceptable						575820
529	Animalia	Chordata	Aves	Coraciiformes	Coraciidae	Coracias	caudatus	Lilac-breasted roller			21							108		13.7	986	captivity	medium	acceptable						986
530	Animalia	Chordata	Aves	Coraciiformes	Coraciidae	Coracias	garrulus	European roller										146		9.2	450	wild	medium	acceptable						450820
531	Animalia	Chordata	Aves	Coraciiformes	Meropidae	Merops	apiaster	European bee-eater	365	365								56.6		5.9	450	wild	medium	acceptable						450729820
532	Animalia	Chordata	Aves	Coraciiformes	Meropidae	Merops	bullockoides	White-fronted bee-eater										34.8		7	575	captivity	medium	acceptable						575820
533	Animalia	Chordata	Aves	Coraciiformes	Momotidae	Momotus	mexicanus	Russet-crowned motmot										75.7		10.4	575	captivity	tiny	acceptable						575820
534	Animalia	Chordata	Aves	Coraciiformes	Momotidae	Momotus	momota	Blue-crowned motmot			21							133		20.3	986	captivity	medium	acceptable						986
535	Animalia	Chordata	Aves	Coraciiformes	Todidae	Todus	mexicanus	Puerto Rican tody										5.9		12.6	427	wild	medium	acceptable						427820
536	Animalia	Chordata	Aves	Cuculiformes	Cuculidae	Coccyzus	americanus	Yellow-billed cuckoo	365	365	14		3	1		8.5		57.8		5	579	wild	small	acceptable						444445579
537	Animalia	Chordata	Aves	Cuculiformes	Cuculidae	Coccyzus	erythropthalmus	Black-billed cuckoo	365	365	14		2.5	1		7.4		37.5		5	579	wild	small	acceptable						444445579
538	Animalia	Chordata	Aves	Cuculiformes	Cuculidae	Cuculus	canorus	Common cuckoo and Eurasian cuckoo	365	365								111.5		12.9	450	wild	medium	acceptable			0.838	111.6		450510729820
539	Animalia	Chordata	Aves	Cuculiformes	Cuculidae	Geococcyx	californianus	Greater roadrunner	365	365	20		4	1.5		14		376	0.109	9	445	captivity	medium	acceptable			1.4661	284.7		435444445732820
540	Animalia	Chordata	Aves	Cuculiformes	Cuculidae	Saurothera	vieilloti	Puerto Rican lizard cuckoo										81.9		7.6	427	wild	medium	acceptable						427820
541	Animalia	Chordata	Aves	Eurypygiformes	Eurypygidae	Eurypyga	helias	Sunbittern			27		2					210		15	448	captivity	medium	acceptable						448820
542	Animalia	Chordata	Aves	Falconiformes	Falconidae	Caracara	cheriway	Crested caracara			32		2	1.5		51.17		1031		25.8	575	captivity	small	acceptable						445575
543	Animalia	Chordata	Aves	Falconiformes	Falconidae	Caracara	plancus	Southern caracara										1348		37.6	575	captivity	small	acceptable						427575820
544	Animalia	Chordata	Aves	Falconiformes	Falconidae	Falco	berigora	Brown falcon										593.5		24	972	captivity	small	acceptable						820972
545	Animalia	Chordata	Aves	Falconiformes	Falconidae	Falco	cherrug	Saker falcon										966		15.9	450	wild	medium	questionable						4508201146
546	Animalia	Chordata	Aves	Falconiformes	Falconidae	Falco	columbarius	Merlin	365	365	30		5	1		13		195	0.241	12.7	450	wild	medium	acceptable						4.44445e+17
547	Animalia	Chordata	Aves	Falconiformes	Falconidae	Falco	eleonorae	Eleonora's falcon										390		11.2	450	wild	medium	acceptable						450820
548	Animalia	Chordata	Aves	Falconiformes	Falconidae	Falco	femoralis	Aplomado falcon			32		2.64			17.5		342.5		12	445	wild	medium	acceptable						445
549	Animalia	Chordata	Aves	Falconiformes	Falconidae	Falco	mexicanus	Prairie falcon	365	365	31		4	1		30.6		858		17.2	427	wild	medium	acceptable	0.25					427437444445
550	Animalia	Chordata	Aves	Falconiformes	Falconidae	Falco	naumanni	Lesser kestrel	365	365								152.5		10.9	450	wild	medium	acceptable						450729820
551	Animalia	Chordata	Aves	Falconiformes	Falconidae	Falco	peregrinus	Peregrine falcon	365	365	30		3	1		37.5		840	0.199	25		unknown	medium	acceptable	0.2					437440444445732
552	Animalia	Chordata	Aves	Falconiformes	Falconidae	Falco	punctatus	Mauritius kestrel										169.5		10	1146	unknown	small	questionable						8201146
553	Animalia	Chordata	Aves	Falconiformes	Falconidae	Falco	rupicoloides	Greater kestrel										261				unknown	tiny	low						1820
554	Animalia	Chordata	Aves	Falconiformes	Falconidae	Falco	rusticolus	Gyrfalcon	730	730	35		3.72	1		52.08		1406.5		13.5	427	wild	medium	acceptable						427445
555	Animalia	Chordata	Aves	Falconiformes	Falconidae	Falco	sparverius	American kestrel	365	365	29		4.6	1.5		9		117	0.285	17	444	captivity	medium	acceptable						6.12184e+16
556	Animalia	Chordata	Aves	Falconiformes	Falconidae	Falco	subbuteo	Eurasian hobby	365	365								209.5	0.264	14.9	553	wild	medium	acceptable			1.3014	208		510553729732820
557	Animalia	Chordata	Aves	Falconiformes	Falconidae	Falco	tinnunculus	Common kestrel	365	365								184	0.294	23.8	450	wild	large	acceptable						4507297328201180
558	Animalia	Chordata	Aves	Falconiformes	Falconidae	Falco	vespertinus	Red-footed falcon										152.5		13.2	450	wild	medium	acceptable						450820972
559	Animalia	Chordata	Aves	Galliformes	Cracidae	Crax	globulosa	Wattled curassow										2500		20	1	captivity	small	acceptable						1820
560	Animalia	Chordata	Aves	Galliformes	Cracidae	Crax	rubra	Great curassow										4133		24	1	captivity	medium	acceptable						1820
561	Animalia	Chordata	Aves	Galliformes	Cracidae	Mitu	tuberosum	Razor-billed curassow										2813		23	1	captivity	small	acceptable						1820
562	Animalia	Chordata	Aves	Galliformes	Cracidae	Ortalis	vetula	Plain chachalaca	365	365	23		3	2				495.5		8.8	427	wild	medium	acceptable						427444445
563	Animalia	Chordata	Aves	Galliformes	Megapodiidae	Alectura	lathami	Brush turkey										2340	0.03	12.5	2	unknown	medium	acceptable	0.05	3.3				2732820
564	Animalia	Chordata	Aves	Galliformes	Megapodiidae	Macrocephalon	maleo	Maleo										1564		23	1	captivity	medium	acceptable						1820
565	Animalia	Chordata	Aves	Galliformes	Numididae	Numida	meleagris	Helmeted guineafowl			27		9					1299				unknown	medium	low						820
566	Animalia	Chordata	Aves	Galliformes	Odontophoridae	Callipepla	californica	California quail	274	274	22		14	1		6		138		9.6		unknown	medium	acceptable						444445
567	Animalia	Chordata	Aves	Galliformes	Odontophoridae	Callipepla	gambelii	Gambel's quail	365	365	22		11	1				166		7.4	576	wild	medium	acceptable			0.755	126.1		435444445576820
568	Animalia	Chordata	Aves	Galliformes	Odontophoridae	Colinus	virginianus	Northern bobwhite	365	365	23		15	1.5				194		6.4	445	wild	medium	acceptable						437444445
569	Animalia	Chordata	Aves	Galliformes	Phasianidae	Alectoris	rufa	Red-legged partridge										528		6.2	575	captivity	medium	acceptable						575820
570	Animalia	Chordata	Aves	Galliformes	Phasianidae	Bonasa	umbellus	Ruffed grouse	120	120	24		11	1		12		532	0.068	11		unknown	medium	acceptable	0.55		2.3894	644		4.35437e+17
571	Animalia	Chordata	Aves	Galliformes	Phasianidae	Centrocercus	urophasianus	Sage grouse	365	365	26		7	1		30.5		1929.5		7		unknown	medium	acceptable						444445
572	Animalia	Chordata	Aves	Galliformes	Phasianidae	Chrysolophus	amherstiae	Lady Amherst's pheasant			24							738		19.6	986	captivity	medium	acceptable						986
573	Animalia	Chordata	Aves	Galliformes	Phasianidae	Chrysolophus	pictus	Golden pheasant	365	365	22		10					625		13.4	986	captivity	large	questionable						986987
574	Animalia	Chordata	Aves	Galliformes	Phasianidae	Coturnix	chinensis	King quail										45		5	952	unknown	medium	questionable						952
575	Animalia	Chordata	Aves	Galliformes	Phasianidae	Coturnix	coturnix	Common quail	365	365								96.5	0.102	14.6	450	wild	medium	acceptable			0.891	97		450510729732820
576	Animalia	Chordata	Aves	Galliformes	Phasianidae	Coturnix	japonica	Japanese quail	63	52	17							115	0.111	6		unknown	medium	acceptable	0.07	1.2				2,28,62,217,218,219,220,221,222,223,224,225,226,227,228,229,288,471,519,694,725,732,797
577	Animalia	Chordata	Aves	Galliformes	Phasianidae	Dendragapus	obscurus	Blue grouse	365	365	26		8	1		22.6		1058.5	0.078	14	1	wild	medium	acceptable			4.957	1131		1435444445732820
578	Animalia	Chordata	Aves	Galliformes	Phasianidae	Falcipennis	canadensis	Spruce grouse	365	365	20		5			15		417.3	0.08	13	1	wild	medium	acceptable						1440445732
579	Animalia	Chordata	Aves	Galliformes	Phasianidae	Francolinus	francolinus	Black francolin			19		7	2		12.5		453		7	445	wild	medium	acceptable						445
580	Animalia	Chordata	Aves	Galliformes	Phasianidae	Francolinus	pondicerianus	Grey francolin			18		7.5	2.5				334		8	445	wild	medium	acceptable						445
581	Animalia	Chordata	Aves	Galliformes	Phasianidae	Gallus	gallus	Red junglefowl										779.8	0.037	30	1	captivity	large	acceptable			6.005	2710		1,80,135,136,137,138,139,435,607,732,820,870
582	Animalia	Chordata	Aves	Galliformes	Phasianidae	Lagopus	lagopus	Willow ptarmigan	365	365	21		6	1		14.72		595.875	0.101	9	450	wild	small	acceptable			2.872	567		4.44445e+17
583	Animalia	Chordata	Aves	Galliformes	Phasianidae	Lagopus	leucura	White-tailed ptarmigan		365	23		6	1		12.9		326		15	1	wild	small	acceptable						1444445
584	Animalia	Chordata	Aves	Galliformes	Phasianidae	Lagopus	muta	Rock ptarmigan										535.5				unknown	small	low						450820
585	Animalia	Chordata	Aves	Galliformes	Phasianidae	Lyrurus	tetrix	Eurasian black grouse	365	365								1079	0.068	12.2	450	wild	medium	acceptable						4507297321143
586	Animalia	Chordata	Aves	Galliformes	Phasianidae	Meleagris	gallopavo	Wild turkey	304	365	28		11	1		47		6050	0.023	13	1	wild	medium	acceptable						1.28844e+18
587	Animalia	Chordata	Aves	Galliformes	Phasianidae	Pavo	cristatus	Indian peafowl	730	730	29		5			120		4200	0.03	23.2	575	captivity	large	acceptable	0.06	2.2				2438445575732
588	Animalia	Chordata	Aves	Galliformes	Phasianidae	Perdix	perdix	Grey partridge	365	365	24		16			10		492	0.092	5.2	1	wild	medium	acceptable			2.1783	501		1425444445729730
589	Animalia	Chordata	Aves	Galliformes	Phasianidae	Phasianus	colchicus	Common pheasant	240	240	24		11	1		18.5		1094.8	0.043	27	575	captivity	large	high						6.14374e+16
590	Animalia	Chordata	Aves	Galliformes	Phasianidae	Polyplectron	napoleonis	Palawan peacock-pheasant	730	365	19		2					550		15	448	unknown	medium	acceptable						448
591	Animalia	Chordata	Aves	Galliformes	Phasianidae	Syrmaticus	reevesii	Reeves's pheasant										1239		9.2	2	unknown	medium	acceptable	0.02	1.6				2820
592	Animalia	Chordata	Aves	Galliformes	Phasianidae	Tetrao	urogallus	Western capercaillie	1095	1095								2950	0.066	18	1	captivity	medium	acceptable			11.816	4010		1510729732820
593	Animalia	Chordata	Aves	Galliformes	Phasianidae	Tetrastes	bonasia	Hazel grouse										429	0.084	7.2	450	wild	medium	acceptable						450732820
594	Animalia	Chordata	Aves	Galliformes	Phasianidae	Tympanuchus	cupido	Greater prairie chicken	365	183	23		13	1		11.5		908		5		unknown	medium	acceptable						437444445
595	Animalia	Chordata	Aves	Galliformes	Phasianidae	Tympanuchus	pallidicinctus	Lesser prairie chicken	365	183	23		11	1				794.5		13.5	576	wild	small	acceptable						437444445576
596	Animalia	Chordata	Aves	Galliformes	Phasianidae	Tympanuchus	phasianellus	Sharp-tailed grouse	180	180	23		12	1		12.8		908	0.064	7.5		unknown	medium	acceptable						437444445732
597	Animalia	Chordata	Aves	Gaviiformes	Gaviidae	Gavia	adamsii	Yellow-billed loon	1095	1095			2					5050				unknown	small	low						427445
598	Animalia	Chordata	Aves	Gaviiformes	Gaviidae	Gavia	arctica	Black-throated diver	1095	1095	29		1.74	2		72.33		2724		28	1	wild	medium	acceptable						1444445729
599	Animalia	Chordata	Aves	Gaviiformes	Gaviidae	Gavia	immer	Great northern diver	1461	1461	28		2	1		93.9		3405		24.1	427	wild	medium	acceptable						427440444445
600	Animalia	Chordata	Aves	Gaviiformes	Gaviidae	Gavia	stellata	Red-throated diver	1095	1095	28		2	1		54.8		1816		24	553	unknown	medium	acceptable						444445553729
601	Animalia	Chordata	Aves	Gruiformes	Gruidae	Anthropoides	virgo	Demoiselle crane	730	730	28		2					2400	0.084	27	448	captivity	large	high						448732
602	Animalia	Chordata	Aves	Gruiformes	Gruidae	Balearica	regulorum	Grey crowned crane	1095	1095	30							3372		27.2	986	captivity	large	acceptable						986
603	Animalia	Chordata	Aves	Gruiformes	Gruidae	Grus	americana	Whooping crane	1460	1460	31		2			150		7500	0.072	40	445	captivity	medium	acceptable						316437444445732
604	Animalia	Chordata	Aves	Gruiformes	Gruidae	Grus	antigone	Sarus crane			32							8663		41.8	986	captivity	medium	acceptable						986
605	Animalia	Chordata	Aves	Gruiformes	Gruidae	Grus	canadensis	Sandhill crane	1095	1095	29		2	1		114.2		3890	0.047	36.6	427	wild	medium	acceptable						6.14274e+16
606	Animalia	Chordata	Aves	Gruiformes	Gruidae	Grus	grus	Common crane	1825	1825								5500	0.054	43	444	wild	medium	acceptable						444729732820
607	Animalia	Chordata	Aves	Gruiformes	Gruidae	Grus	japonensis	Red-crowned crane	1095	1095	31		2					8500	0.049	25.2	575	captivity	medium	acceptable						438575732
608	Animalia	Chordata	Aves	Gruiformes	Gruidae	Grus	leucogeranus	Siberian crane										5931	0.074	36.2	575	captivity	medium	acceptable						575732820
609	Animalia	Chordata	Aves	Gruiformes	Gruidae	Grus	monacha	Hooded crane	1040	1040								3700	0.066	24	575	captivity	small	acceptable						448575732
610	Animalia	Chordata	Aves	Gruiformes	Gruidae	Grus	rubicunda	Brolga										6250.5		33	575	captivity	medium	acceptable						575820
611	Animalia	Chordata	Aves	Gruiformes	Gruidae	Grus	vipio	White-naped crane	1095	1095	31		2					5400	0.057	45	448	captivity	medium	acceptable						448732
612	Animalia	Chordata	Aves	Gruiformes	Rallidae	Fulica	americana	American coot	365	365	23		10	2		20.5		450.8	0.06	22.3	577	wild	large	acceptable						444445577732
613	Animalia	Chordata	Aves	Gruiformes	Rallidae	Fulica	atra	Coot	365	365								734.3	0.174	20.6	450	wild	medium	acceptable			2.039	412		4.44451e+20
614	Animalia	Chordata	Aves	Gruiformes	Rallidae	Gallinula	chloropus	Common moorhen	365	365	19		9	2		11.3		392		18.6	450	wild	medium	acceptable						444445450729
615	Animalia	Chordata	Aves	Gruiformes	Rallidae	Gallirallus	australis	Weka										899.3		13.8	575	captivity	small	acceptable						575820
616	Animalia	Chordata	Aves	Gruiformes	Rallidae	Rallus	aquaticus	Water rail	365	365								111.5	0.114	8.9	450	wild	medium	acceptable						450729732820
617	Animalia	Chordata	Aves	Gruiformes	Rallidae	Rallus	longirostris	Clapper rail	365	365	22		10	2				308		7.5	576	wild	medium	acceptable						444445576
618	Animalia	Chordata	Aves	Musophagiformes	Musophagidae	Tauraco	leucotis	White-cheeked turaco										265		12.4	575	captivity	medium	acceptable						575820
619	Animalia	Chordata	Aves	Otidiformes	Otididae	Chlamydotis	undulata	Houbara bustard										1555				unknown	medium	low						820
620	Animalia	Chordata	Aves	Otidiformes	Otididae	Otis	tarda	Great bustard										7895.5	0.047	28.3	575	captivity	medium	acceptable						575732820
621	Animalia	Chordata	Aves	Passeriformes	Acanthizidae	Sericornis	frontalis	White-browed scrubwren	365	365								13.4		17.6	958	wild	large	acceptable						820958
622	Animalia	Chordata	Aves	Passeriformes	Acrocephalidae	Acrocephalus	arundinaceus	Great reed-warbler	365	365								30		10.1	450	wild	medium	acceptable			0.257	21.9		435450729820
623	Animalia	Chordata	Aves	Passeriformes	Acrocephalidae	Acrocephalus	dumetorum	Blyth's reed-warbler										11.2		7.8	450	wild	medium	acceptable						450820
624	Animalia	Chordata	Aves	Passeriformes	Acrocephalidae	Acrocephalus	familiaris	Millerbird										18.3				unknown	small	low						578820
625	Animalia	Chordata	Aves	Passeriformes	Acrocephalidae	Acrocephalus	melanopogon	Moustached warbler	365	365								10.9		11.2	450	wild	medium	acceptable						450729820
626	Animalia	Chordata	Aves	Passeriformes	Acrocephalidae	Acrocephalus	palustris	Marsh warbler	365	365								11.5		9.8	729	wild	medium	acceptable			0.203	10.8		510729820
627	Animalia	Chordata	Aves	Passeriformes	Acrocephalidae	Acrocephalus	schoenobaenus	Sedge warbler	365	365								11.8		11.8	450	wild	medium	acceptable			0.218	11.5		450510729820
628	Animalia	Chordata	Aves	Passeriformes	Acrocephalidae	Acrocephalus	scirpaceus	Eurasian reed-warbler	365	365								12.3	0.536	14	450	wild	medium	acceptable						450729732820
629	Animalia	Chordata	Aves	Passeriformes	Acrocephalidae	Acrocephalus	sechellensis	Seychelles warbler										15.9		17	1133	wild	medium	acceptable						4.87488e+25
630	Animalia	Chordata	Aves	Passeriformes	Acrocephalidae	Acrocephalus	stentoreus	Indian great reed warbler										24.2		10.6	450	wild	medium	acceptable						450820
631	Animalia	Chordata	Aves	Passeriformes	Acrocephalidae	Hippolais	icterina	Icterine warbler	365	365								13.2		10.8	450	wild	medium	acceptable			0.252	12.5		450510729820
632	Animalia	Chordata	Aves	Passeriformes	Acrocephalidae	Hippolais	polyglotta	Melodious warbler	365	365								11		8.9	450	wild	medium	acceptable						450729820
633	Animalia	Chordata	Aves	Passeriformes	Acrocephalidae	Iduna	pallida	Olivaceous warbler	365	365								9		7.9	450	wild	medium	acceptable						450729820
634	Animalia	Chordata	Aves	Passeriformes	Aegithalidae	Aegithalos	caudatus	Long-tailed tit	365	365								8.6		11.1	450	wild	medium	acceptable			0.199	8.9		450510729820
635	Animalia	Chordata	Aves	Passeriformes	Aegithalidae	Psaltriparus	minimus	Bushtit	365	365	12		6	2				5.3		9.1	427	wild	small	acceptable			0.122375	5.5		427435444445820
636	Animalia	Chordata	Aves	Passeriformes	Alaudidae	Alauda	arvensis	Eurasian skylark	365	365	11		3	1				37.5	0.605	10.1	450	wild	medium	acceptable			0.722	31.7		4.35444e+17
637	Animalia	Chordata	Aves	Passeriformes	Alaudidae	Eremophila	alpestris	Horned lark	365	365	11		43	1.5		2.74		33.5	0.504	8	577	wild	medium	acceptable			0.3133	26		1.05444e+20
638	Animalia	Chordata	Aves	Passeriformes	Alaudidae	Galerida	cristata	Crested lark	365	365								42.9		11.6	450	wild	medium	acceptable						450729820
639	Animalia	Chordata	Aves	Passeriformes	Alaudidae	Lullula	arborea	Wood lark	365	365								26.9		6	553	wild	medium	acceptable			0.572	25.5		435553729820
640	Animalia	Chordata	Aves	Passeriformes	Bombycillidae	Bombycilla	cedrorum	Cedar waxwing	365	365	14		4	2		3.1		30	0.52	8.2	427	wild	medium	acceptable						427444445732
641	Animalia	Chordata	Aves	Passeriformes	Bombycillidae	Bombycilla	garrulus	Bohemian waxwing	365	365	14		5	1				54.5		13.5	450	wild	medium	acceptable			0.9566	72.5		4.44445e+17
642	Animalia	Chordata	Aves	Passeriformes	Calcariidae	Calcarius	lapponicus	Lapland longspur			12		5	1		2.3		28.35	0.604	6	580	wild	medium	acceptable						444445580732
643	Animalia	Chordata	Aves	Passeriformes	Calcariidae	Calcarius	pictus	Smith's longspur	365	365	12		4	1		2.6		26.65		5	1	wild	medium	acceptable						1444445
644	Animalia	Chordata	Aves	Passeriformes	Calcariidae	Plectrophenax	hyperboreus	Mckay's bunting					4					42		4.8	580	wild	medium	acceptable						444445580
645	Animalia	Chordata	Aves	Passeriformes	Calcariidae	Plectrophenax	nivalis	Snow bunting	365	365	12		5	1		3		41.8	0.576	9.6	427	wild	medium	acceptable						427444445729732
646	Animalia	Chordata	Aves	Passeriformes	Cardinalidae	Cardinalis	cardinalis	Northern cardinal	365	365	12		3	2		3.5		42.6	0.516	28.5		unknown	medium	acceptable			0.5163	41		435444445732820
647	Animalia	Chordata	Aves	Passeriformes	Cardinalidae	Cardinalis	sinuatus	Pyrrhuloxia	365	365	14		3	1				35.2				unknown	tiny	low			0.396495	32		425427444445820
648	Animalia	Chordata	Aves	Passeriformes	Cardinalidae	Cyanocompsa	parellina	Blue bunting										15.7		10.8	427	wild	medium	acceptable						427820
649	Animalia	Chordata	Aves	Passeriformes	Cardinalidae	Passerina	amoena	Lazuli bunting	365	365	12		4	1		1.3		15.15		9.9	427	wild	small	acceptable						427444445
650	Animalia	Chordata	Aves	Passeriformes	Cardinalidae	Passerina	caerulea	Blue grosbeak	365	365	11		4	1.5				28.4		10.2	427	wild	tiny	acceptable						427444445
651	Animalia	Chordata	Aves	Passeriformes	Cardinalidae	Passerina	ciris	Painted bunting	365	365	11		4	2		2		14.75		12		unknown	medium	acceptable						444445
652	Animalia	Chordata	Aves	Passeriformes	Cardinalidae	Passerina	cyanea	Indigo bunting	365	365	12		3.5	1		2.1		15		11	1	wild	medium	acceptable						1444445818
653	Animalia	Chordata	Aves	Passeriformes	Cardinalidae	Pheucticus	ludovicianus	Rose-breasted grosbeak	365	365	12		4	1		4.5		47.325		24		unknown	medium	acceptable						444445
654	Animalia	Chordata	Aves	Passeriformes	Cardinalidae	Pheucticus	melanocephalus	Black-headed grosbeak	365	365	12		3	1		3		42		25	445	captivity	small	acceptable						444445818
655	Animalia	Chordata	Aves	Passeriformes	Cardinalidae	Piranga	ludoviciana	Western tanager	365	365	13		4	1				30		15.3		unknown	medium	acceptable						444445
656	Animalia	Chordata	Aves	Passeriformes	Cardinalidae	Piranga	olivacea	Scarlet tanager	365	365	13		4	1		2.97		29		11.9	427	wild	medium	acceptable						427444445
657	Animalia	Chordata	Aves	Passeriformes	Cardinalidae	Piranga	rubra	Summer tanager	365	365	12		4	1.5		4.2		40		7.9	427	wild	small	acceptable						427444445
658	Animalia	Chordata	Aves	Passeriformes	Cardinalidae	Spiza	americana	Dickcissel	365	365	12		4	1				33		4.8	427	wild	medium	acceptable						427444445
659	Animalia	Chordata	Aves	Passeriformes	Certhiidae	Certhia	americana	American treecreeper	365	365								8.4				unknown	small	low						818
660	Animalia	Chordata	Aves	Passeriformes	Certhiidae	Certhia	brachydactyla	Short-toed tree-creeper	365	365								8.2				unknown	tiny	low						450729820
661	Animalia	Chordata	Aves	Passeriformes	Certhiidae	Certhia	familiaris	Eurasian treecreeper	365	365								9.1		8.2	450	wild	medium	acceptable						450729
662	Animalia	Chordata	Aves	Passeriformes	Cettiidae	Cettia	cetti	Cetti's warbler	365	365								13.3		9.3	553	wild	medium	acceptable						553729820
663	Animalia	Chordata	Aves	Passeriformes	Cinclidae	Cinclus	cinclus	White-throated dipper	365	365								61.7		10.6	450	wild	large	acceptable						4507298201143
664	Animalia	Chordata	Aves	Passeriformes	Cinclidae	Cinclus	mexicanus	American dipper	365	365			4	1.5				50.2		8.1	427	wild	medium	acceptable						427445
665	Animalia	Chordata	Aves	Passeriformes	Coerebidae	Coereba	flaveola	Bananaquit										10.1		8.6	427	wild	medium	acceptable						427820
666	Animalia	Chordata	Aves	Passeriformes	Corcoracidae	Corcorax	melanoramphos	White-winged chough										364		16.3	575	captivity	small	acceptable						575820
667	Animalia	Chordata	Aves	Passeriformes	Corcoracidae	Struthidea	cinerea	Apostlebird										132		25	575	captivity	small	acceptable						575820
668	Animalia	Chordata	Aves	Passeriformes	Corvidae	Aphelocoma	californica	Western scrub jay			18		4	1		5.4		88.7		15.8	445	wild	medium	acceptable						445
669	Animalia	Chordata	Aves	Passeriformes	Corvidae	Aphelocoma	coerulescens	Scrub jay	365	365	17		4	1		4.2		78.7	0.335	15	427	wild	medium	acceptable						4.12427e+21
670	Animalia	Chordata	Aves	Passeriformes	Corvidae	Aphelocoma	insularis	Island scrub jay	365	365	18		4	1				114		15.3	445	wild	medium	acceptable						445
671	Animalia	Chordata	Aves	Passeriformes	Corvidae	Aphelocoma	ultramarina	Mexican jay			18		4	1		6		130		25	972	captivity	medium	acceptable						1444445972
672	Animalia	Chordata	Aves	Passeriformes	Corvidae	Coloeus	monedula	Eurasian crow and Eurasian jackdaw	730	730								246	0.269	20.3	450	wild	medium	acceptable						450729732820868
673	Animalia	Chordata	Aves	Passeriformes	Corvidae	Corvus	brachyrhynchos	American crow	730	730	18		5	1		15.6		384.8	0.172	20		unknown	medium	acceptable						61444445732
674	Animalia	Chordata	Aves	Passeriformes	Corvidae	Corvus	caurinus	Northwestern crow	730	730	18		4	1		13.5		294	0.298	16.7	427	wild	small	acceptable						427444445732
675	Animalia	Chordata	Aves	Passeriformes	Corvidae	Corvus	corax	Common raven	1095	1095	19		5	1		25		1041.2		69	450	captivity	medium	acceptable			5.5656	1203		6.24054e+16
676	Animalia	Chordata	Aves	Passeriformes	Corvidae	Corvus	cornix	Hooded crow											0.242	16.8	575	captivity	small	acceptable						575732
677	Animalia	Chordata	Aves	Passeriformes	Corvidae	Corvus	corone	Carrion crow	1095	1095								472.7	0.282	19.2	450	wild	medium	acceptable			3.3531	518		61425450729732
678	Animalia	Chordata	Aves	Passeriformes	Corvidae	Corvus	coronoides	Australian raven										645		21.8	575	captivity	tiny	acceptable						575820
679	Animalia	Chordata	Aves	Passeriformes	Corvidae	Corvus	cryptoleucus	Chihuahuan raven			21		5	1		14.4		534	0.252	21.8	427	wild	small	acceptable			3.86705	640		4.25427e+17
680	Animalia	Chordata	Aves	Passeriformes	Corvidae	Corvus	frugilegus	Rook	730	730								453.5		22.9	450	wild	medium	acceptable			2.6433	390		425450729820
681	Animalia	Chordata	Aves	Passeriformes	Corvidae	Corvus	hawaiiensis	Hawaiian crow	730	1460	20		3	1				520		25	445	wild	medium	acceptable						445
682	Animalia	Chordata	Aves	Passeriformes	Corvidae	Corvus	ossifragus	Fish crow	730	730	17		4	1				418		14.5	579	wild	small	acceptable						444445579
683	Animalia	Chordata	Aves	Passeriformes	Corvidae	Cyanocitta	cristata	Blue jay	365	365	17		4	1		5.5		80.8		26.2	445	captivity	small	acceptable						61444445579
684	Animalia	Chordata	Aves	Passeriformes	Corvidae	Cyanocitta	stelleri	Steller's jay	365	365	16		4	1				99.1		16.1	577	wild	medium	acceptable						444445577818
685	Animalia	Chordata	Aves	Passeriformes	Corvidae	Cyanocorax	caeruleus	Azure jay										272		36	1	captivity	tiny	acceptable						1820
686	Animalia	Chordata	Aves	Passeriformes	Corvidae	Cyanocorax	yncas	Green jay	365	365	17		4	1.5				78.5				unknown	small	low						427444445820
687	Animalia	Chordata	Aves	Passeriformes	Corvidae	Garrulus	glandarius	Eurasian jay	365	365								159.7		17.9	729	wild	medium	acceptable			1.39997	153		425729820
688	Animalia	Chordata	Aves	Passeriformes	Corvidae	Gymnorhinus	cyanocephalus	Pinyon jay	365	365	17		4	1		6.26		105	0.303	14.6	427	wild	medium	acceptable						427444445732818
689	Animalia	Chordata	Aves	Passeriformes	Corvidae	Nucifraga	caryocatactes	Spotted nutcracker	365	365								183	0.28	16.2	450	wild	medium	acceptable			1.346	147		450510729732820
690	Animalia	Chordata	Aves	Passeriformes	Corvidae	Nucifraga	columbiana	Clark's nutcracker	365	365	18		2.5	1		7.1		130		17.4	579	wild	small	acceptable						444445579
691	Animalia	Chordata	Aves	Passeriformes	Corvidae	Perisoreus	canadensis	Gray jay	365	365	17		3	1		5.7		70.3		19.2	579	wild	small	acceptable						444445579
692	Animalia	Chordata	Aves	Passeriformes	Corvidae	Perisoreus	infaustus	Siberian jay										84.4		17.9	450	wild	medium	acceptable						4508201143
693	Animalia	Chordata	Aves	Passeriformes	Corvidae	Pica	hudsonia	Black-billed magpie	365	730	18		6.5	1				177		20	445	captivity	medium	acceptable			1.196	158.9		435445
694	Animalia	Chordata	Aves	Passeriformes	Corvidae	Pica	nuttalli	Yellow-billed magpie	365	365	18		6.5	1		6.9		159		10	1	wild	medium	questionable			1.471	151.9		1435444445820
695	Animalia	Chordata	Aves	Passeriformes	Corvidae	Pica	pica	Eurasian magpie	730	730	21							178	0.293	21.7	450	wild	medium	acceptable						614507297321143
696	Animalia	Chordata	Aves	Passeriformes	Corvidae	Pyrrhocorax	graculus	Alpine chough	1095	1095								211.5		24.4	450	wild	medium	acceptable						450729820
697	Animalia	Chordata	Aves	Passeriformes	Corvidae	Pyrrhocorax	pyrrhocorax	Red-billed chough	730	730								277.8	0.275	20.3	575	captivity	medium	acceptable						575729732801820
698	Animalia	Chordata	Aves	Passeriformes	Cotingidae	Rupicola	rupicola	Guianan cock-of-the-rock										195		7	575	captivity	small	acceptable						575820
699	Animalia	Chordata	Aves	Passeriformes	Emberizidae	Aimophila	ruficeps	Rufous-crowned sparrow	365	365	12		3	2				18.8		5.1	427	wild	medium	acceptable						427444445
700	Animalia	Chordata	Aves	Passeriformes	Emberizidae	Ammodramus	bairdii	Baird's sparrow					4.5					19				unknown	small	low						427445
701	Animalia	Chordata	Aves	Passeriformes	Emberizidae	Ammodramus	caudacutus	Saltmarsh sharp-tailed sparrow	365	365	11		4			1.63		16.5	0.56	10	1	wild	medium	acceptable						1444445732
702	Animalia	Chordata	Aves	Passeriformes	Emberizidae	Ammodramus	henslowii	Henslow's sparrow										12.5		6.5	427	wild	medium	acceptable						427445
703	Animalia	Chordata	Aves	Passeriformes	Emberizidae	Ammodramus	leconteii	Le Conte's sparrow												4.1	427	wild	medium	acceptable						427
704	Animalia	Chordata	Aves	Passeriformes	Emberizidae	Ammodramus	maritimus	Seaside sparrow	365	365	12		4	2				20	0.544	9	1	wild	medium	acceptable						1444445732
705	Animalia	Chordata	Aves	Passeriformes	Emberizidae	Ammodramus	nelsoni	Nelson's sharp-tailed sparrow										15.2		7.1	427	wild	medium	acceptable						427820
706	Animalia	Chordata	Aves	Passeriformes	Emberizidae	Ammodramus	savannarum	Grasshopper sparrow	365	365	11		4	2		2		17.6		9.1	427	wild	medium	acceptable	0.4		0.1796	13.8		4.27435e+17
707	Animalia	Chordata	Aves	Passeriformes	Emberizidae	Amphispiza	bilineata	Black-throated sparrow			12		3	2		1.7		13.5		6	580	wild	medium	acceptable			0.1988	11.6		435444445580820
708	Animalia	Chordata	Aves	Passeriformes	Emberizidae	Arremonops	rufivirgatus	Olive sparrow					3.5					22.4		8.2	427	wild	medium	acceptable						427445820
709	Animalia	Chordata	Aves	Passeriformes	Emberizidae	Artemisiospiza	belli	Sage sparrow										17.1		9.1	427	wild	medium	acceptable						427820
710	Animalia	Chordata	Aves	Passeriformes	Emberizidae	Calamospiza	melanocorys	Lark bunting	365	365	12		5	1		3.28		32.6		4.8	427	wild	medium	acceptable						427444445
711	Animalia	Chordata	Aves	Passeriformes	Emberizidae	Chondestes	grammacus	Lark sparrow			12		4	1.5		2.2		27.1		7.8	580	wild	small	acceptable						444445580
712	Animalia	Chordata	Aves	Passeriformes	Emberizidae	Emberiza	aureola	Yellow-breasted bunting										19.6		7	450	wild	medium	acceptable						450820
713	Animalia	Chordata	Aves	Passeriformes	Emberizidae	Emberiza	calandra	Corn bunting	365	365								48.8		10.6	450	wild	medium	acceptable						450729820
714	Animalia	Chordata	Aves	Passeriformes	Emberizidae	Emberiza	cirlus	Cirl bunting	365	365								25.6		6.1	729	wild	medium	acceptable						729820
715	Animalia	Chordata	Aves	Passeriformes	Emberizidae	Emberiza	citrinella	Yellowhammer	365	365								29.7		13.2	450	wild	medium	acceptable			0.436	26.8		450510729820
716	Animalia	Chordata	Aves	Passeriformes	Emberizidae	Emberiza	hortulana	Ortolan bunting										19.9		6.8	450	wild	medium	acceptable			0.407	27		450510820
717	Animalia	Chordata	Aves	Passeriformes	Emberizidae	Emberiza	melanocephala	Black-headed bunting										28.4		11	972	wild	medium	acceptable						820972
718	Animalia	Chordata	Aves	Passeriformes	Emberizidae	Emberiza	schoeniclus	Reed bunting	365	365								18.4		12.2	450	wild	medium	acceptable			0.3	17.6		450510729820
719	Animalia	Chordata	Aves	Passeriformes	Emberizidae	Junco	hyemalis	Dark-eyed junco	365	365	11		4	1.5		2.3		19		11.3	818	wild	large	acceptable			0.2959	18		435444445818911
720	Animalia	Chordata	Aves	Passeriformes	Emberizidae	Junco	phaeonotus	Yellow-eyed junco	365	365	13		2	1.5		2.42		20		6.6	580	wild	small	acceptable						444445580
721	Animalia	Chordata	Aves	Passeriformes	Emberizidae	Melospiza	georgiana	Swamp sparrow	365	365	13		4	1.5		1.46		16.1		7.8	427	wild	medium	acceptable			0.211	14.9		427435444445820
722	Animalia	Chordata	Aves	Passeriformes	Emberizidae	Melospiza	lincolnii	Lincoln's sparrow	365	365	11		4	1		1.69		17.35		7.6	580	wild	medium	acceptable						444445580
723	Animalia	Chordata	Aves	Passeriformes	Emberizidae	Melospiza	melodia	Song sparrow	365	365	12		4	2.5		1.5		22.7		11.3	580	wild	medium	acceptable			0.25	19.1		3.84354e+23
724	Animalia	Chordata	Aves	Passeriformes	Emberizidae	Melozone	aberti	Abert's towhee	365	365	14		3	1.5		3.63		46	0.476	8.6	580	wild	medium	acceptable			0.73425	46.6		4.25444e+17
725	Animalia	Chordata	Aves	Passeriformes	Emberizidae	Melozone	crissalis	California towhee			13			2				47		12.8	445	wild	medium	acceptable						445
726	Animalia	Chordata	Aves	Passeriformes	Emberizidae	Melozone	fusca	Canyon towhee	365	365	11		3	2.5				44.4		12.8	580	wild	small	acceptable			0.670615	43.7		4.25444e+17
727	Animalia	Chordata	Aves	Passeriformes	Emberizidae	Passerculus	sandwichensis	Savannah sparrow	365	365	12		4	1		1.7		20.2		18	Julie Zickefoose, pers. comm.	captivity	medium	acceptable			0.221	15.9		427435444445820
728	Animalia	Chordata	Aves	Passeriformes	Emberizidae	Passerella	iliaca	Fox sparrow			13		4	1		2.7		35.5		10.3	427	wild	medium	acceptable						427444445
729	Animalia	Chordata	Aves	Passeriformes	Emberizidae	Peucaea	aestivalis	Bachman's sparrow	365	365	13		4	2		1.91		19.6		3.9	427	wild	medium	acceptable						427444445
730	Animalia	Chordata	Aves	Passeriformes	Emberizidae	Pipilo	chlorurus	Green-tailed towhee	365	365	12		4			3.8		28.88		7.7	580	wild	small	acceptable						444445580818
731	Animalia	Chordata	Aves	Passeriformes	Emberizidae	Pipilo	erythrophthalmus	Eastern towhee	365	365	12		4			3.1		39.4	0.488	12.3	580	wild	medium	acceptable						444445580732
732	Animalia	Chordata	Aves	Passeriformes	Emberizidae	Pipilo	maculatus	Spotted towhee	730	730								40.4		11	427	wild	medium	acceptable						427818
733	Animalia	Chordata	Aves	Passeriformes	Emberizidae	Pooecetes	gramineus	Vesper sparrow	365	365	12		4	2		2		25.7	0.624	7.9	577	wild	medium	acceptable			0.27412	21.5		4.25444e+17
734	Animalia	Chordata	Aves	Passeriformes	Emberizidae	Spizella	breweri	Brewer's sparrow	365	365	11		3	1		1.32		11	0.545	6.2	818	wild	medium	acceptable						444445732818
735	Animalia	Chordata	Aves	Passeriformes	Emberizidae	Spizella	pallida	Clay-colored sparrow	335	335	12		4	1		1.2		11.45		6.9	427	wild	small	acceptable						427444445
736	Animalia	Chordata	Aves	Passeriformes	Emberizidae	Spizella	passerina	Chipping sparrow	365	365	12		4	2		1.3		12.2	0.544	11.8	427	wild	large	acceptable			0.1945	11.9		4.27435e+20
737	Animalia	Chordata	Aves	Passeriformes	Emberizidae	Spizella	pusilla	Field sparrow	365	365	12		4					12.5	0.621	10.3	427	wild	medium	acceptable						427444445732
738	Animalia	Chordata	Aves	Passeriformes	Emberizidae	Spizelloides	arborea	American tree sparrow	365	365	12		4	1		1.6		16.6		10.8	427	wild	large	acceptable						427444445818
739	Animalia	Chordata	Aves	Passeriformes	Emberizidae	Zonotrichia	albicollis	White-throated sparrow	365	365	13		4	1.5		2.8		21.1	0.627	14.9	427	wild	medium	acceptable			0.278	20.2		6.14274e+16
740	Animalia	Chordata	Aves	Passeriformes	Emberizidae	Zonotrichia	atricapilla	Golden-crowned sparrow	365	365	12		4	1.5		3.1		31.55	0.632	10.5	580	wild	large	acceptable						444445580732
741	Animalia	Chordata	Aves	Passeriformes	Emberizidae	Zonotrichia	leucophrys	White-crowned sparrow	365	365	12		4	1.5		2.7		25.82	0.512	13.3	427	wild	large	acceptable			0.336	26.1		6.24274e+16
742	Animalia	Chordata	Aves	Passeriformes	Emberizidae	Zonotrichia	querula	Harris's sparrow	365	365	13		4	1		3.1		33.1		11.7	580	wild	medium	acceptable			0.4552	33.3		425444445580818
743	Animalia	Chordata	Aves	Passeriformes	Estrildidae	Erythrura	gouldiae	Gouldian finch			13							12		6	986	captivity	large	acceptable						986
744	Animalia	Chordata	Aves	Passeriformes	Estrildidae	Lonchura	oryzivora	Java sparrow			14			2.5				24.8				unknown	large	low						445
745	Animalia	Chordata	Aves	Passeriformes	Estrildidae	Lonchura	striata	White-rumped munia										12.3	0.219	10	2	unknown	medium	acceptable	0.1	2.5	0.21538	10.3		2425732820
746	Animalia	Chordata	Aves	Passeriformes	Estrildidae	Taeniopygia	guttata	Zebra finch	60	60								12		12	405	unknown	large	acceptable					314.15	6.24054e+25
747	Animalia	Chordata	Aves	Passeriformes	Fringillidae	Acanthis	flammea	Common redpoll	365	365	10		5	2		1.3		14.2		12.2	450	wild	medium	acceptable			0.2888	14		4.25444e+17
748	Animalia	Chordata	Aves	Passeriformes	Fringillidae	Acanthis	hornemanni	Hoary redpoll	365	365	12		4	1		1.3		19.25		6.8	427	wild	medium	acceptable						427444445
749	Animalia	Chordata	Aves	Passeriformes	Fringillidae	Carduelis	carduelis	European goldfinch	365	365								16		27		unknown	medium	acceptable						405729
750	Animalia	Chordata	Aves	Passeriformes	Fringillidae	Carduelis	citrinella	Citril finch	365	365								12				unknown	small	low						729820
751	Animalia	Chordata	Aves	Passeriformes	Fringillidae	Carpodacus	erythrinus	Common rosefinch	365	365								24		9	729	wild	medium	acceptable			0.358	21.6		510729820
752	Animalia	Chordata	Aves	Passeriformes	Fringillidae	Chloris	chloris	European greenfinch	365	365								26		13.6	450	wild	medium	acceptable						450729820
753	Animalia	Chordata	Aves	Passeriformes	Fringillidae	Chlorodrepanis	stejnegeri	Kauai amakihi			14		3			1.5		16.65		9	445	captivity	small	acceptable						445
754	Animalia	Chordata	Aves	Passeriformes	Fringillidae	Chlorodrepanis	virens	Hawaii amakihi			14		2.5	1.5		1.5		13.35	0.368	12	577	wild	medium	acceptable						445577732
755	Animalia	Chordata	Aves	Passeriformes	Fringillidae	Coccothraustes	coccothraustes	Hawfinch	365	365								56.6		12.6	450	wild	medium	acceptable						444450729820
756	Animalia	Chordata	Aves	Passeriformes	Fringillidae	Fringilla	coelebs	Chaffinch	365	365								20.7		29	1	captivity	small	acceptable			0.373	21		1,61,510,729
757	Animalia	Chordata	Aves	Passeriformes	Fringillidae	Fringilla	montifringilla	Brambling	365	365								23.2		14.8	729	wild	medium	acceptable			0.383	21		510729820
758	Animalia	Chordata	Aves	Passeriformes	Fringillidae	Haemorhous	cassinii	Cassin's finch	365	365	13		4	1				27.5		7	580	wild	medium	acceptable			0.339	27.4		435444445580
759	Animalia	Chordata	Aves	Passeriformes	Fringillidae	Haemorhous	mexicanus	House finch			14		4	3				21.4		11.6	580	wild	medium	acceptable			0.3108	20.4		435444445580820
760	Animalia	Chordata	Aves	Passeriformes	Fringillidae	Haemorhous	purpureus	Purple finch	365	365	13		4	2				25.42		14	445	wild	medium	acceptable						444445
761	Animalia	Chordata	Aves	Passeriformes	Fringillidae	Hemignathus	wilsoni	Akiapolaau	365	365			1	1				28		13	445	wild	medium	acceptable						445
762	Animalia	Chordata	Aves	Passeriformes	Fringillidae	Hesperiphona	vespertina	Evening grosbeak			13		3	1.5				54.9		17		unknown	medium	acceptable			0.7294	54.5		425444445
763	Animalia	Chordata	Aves	Passeriformes	Fringillidae	Himatione	sanguinea	Apapane			13		3	1		3		13.4		11	580	captivity	small	acceptable			0.3	13.5		435445580
764	Animalia	Chordata	Aves	Passeriformes	Fringillidae	Leucosticte	atrata	Black rosy-finch	365	365	13		5	1				24		8.6	427	wild	medium	acceptable						427445
765	Animalia	Chordata	Aves	Passeriformes	Fringillidae	Leucosticte	australis	Brown-capped rosy finch										26.6		5.9	427	wild	medium	acceptable						427820
766	Animalia	Chordata	Aves	Passeriformes	Fringillidae	Leucosticte	tephrocotis	Gray-crowned rosy-finch	365	365	14		4	2				35.7		6.6	445	wild	small	acceptable						445820972
767	Animalia	Chordata	Aves	Passeriformes	Fringillidae	Linaria	cannabina	Eurasian linnet	365	365								19.5		9.4	450	wild	medium	acceptable						450729820
768	Animalia	Chordata	Aves	Passeriformes	Fringillidae	Linaria	flavirostris	Twite	365	365								15.4		6.1	729	wild	medium	acceptable						729820
769	Animalia	Chordata	Aves	Passeriformes	Fringillidae	Loxia	curvirostra	Red crossbill	365	365	13		3	2				39.5		16.1	427	wild	small	acceptable			0.607	39.4		425427444445729
770	Animalia	Chordata	Aves	Passeriformes	Fringillidae	Loxia	leucoptera	White-winged crossbill			13		3	3				28.9		4	1	captivity	small	questionable			0.46992	29.8		1425444445820
771	Animalia	Chordata	Aves	Passeriformes	Fringillidae	Loxioides	bailleui	Palila	365	730	16		2	1		2		37.85		13	445	wild	medium	acceptable						445
772	Animalia	Chordata	Aves	Passeriformes	Fringillidae	Loxops	coccineus	Akepa	365	730	15		1.5	1				10.4		10	445	wild	medium	acceptable						445
773	Animalia	Chordata	Aves	Passeriformes	Fringillidae	Magumma	parva	Anianiau	365	365	14		3	1		1.2		10		9.5	445	wild	medium	acceptable						445
774	Animalia	Chordata	Aves	Passeriformes	Fringillidae	Melamprosops	phaeosoma	Poo-uli										25.5		9.2	427	wild	medium	acceptable						427820
775	Animalia	Chordata	Aves	Passeriformes	Fringillidae	Palmeria	dolei	Akohekohe or crested honeycreeper	730	730	17		1.5	2.5		2.13		26.2		9.2	427	wild	medium	acceptable						427445
776	Animalia	Chordata	Aves	Passeriformes	Fringillidae	Paroreomyza	montana	Maui alauahio	608	608	16		2	1		1.7		13.15				unknown	small	low						445
777	Animalia	Chordata	Aves	Passeriformes	Fringillidae	Pinicola	enucleator	Pine grosbeak	365	365	13		4					65.3		9.8	427	wild	small	acceptable						427444445977
778	Animalia	Chordata	Aves	Passeriformes	Fringillidae	Pyrrhula	pyrrhula	Eurasian bullfinch	365	365								24.4		17.5	729	wild	medium	acceptable						729820
779	Animalia	Chordata	Aves	Passeriformes	Fringillidae	Serinus	canaria	House canary										24.3		24	1	captivity	medium	acceptable			0.230065	13.3	314.15	1,62,403,405,425,820
780	Animalia	Chordata	Aves	Passeriformes	Fringillidae	Serinus	serinus	European serin	365	365								11.2	0.315			unknown	small	low						450729732820
781	Animalia	Chordata	Aves	Passeriformes	Fringillidae	Spinus	pinus	Pine siskin			13		3	1		1.1		12.7		11		unknown	medium	acceptable			0.3003	14		444445510820
782	Animalia	Chordata	Aves	Passeriformes	Fringillidae	Spinus	psaltria	Lesser goldfinch			12		4	1				9.23		5.7	580	wild	medium	acceptable						444445580
783	Animalia	Chordata	Aves	Passeriformes	Fringillidae	Spinus	spinus	Eurasian siskin	365	365								13.2		13.5	450	wild	medium	acceptable						450729820
784	Animalia	Chordata	Aves	Passeriformes	Fringillidae	Spinus	tristis	American goldfinch			13		5	2		1.08		12.8		13		unknown	medium	acceptable			0.4108	13.6		435444445820
785	Animalia	Chordata	Aves	Passeriformes	Fringillidae	Telespiza	cantans	Laysan finch			16		3	2		2.92		33.3		12	445	captivity	small	acceptable						427445
786	Animalia	Chordata	Aves	Passeriformes	Fringillidae	Telespiza	ultima	Nihoa finch			15		3					24.5		12	445	wild	medium	acceptable						445
787	Animalia	Chordata	Aves	Passeriformes	Fringillidae	Vestiaria	coccinea	Iiwi										18.3		8.8	427	wild	medium	acceptable						427820
788	Animalia	Chordata	Aves	Passeriformes	Hirundinidae	Cecropis	daurica	Red-rumped swallow										22.2		9	450	wild	medium	acceptable						450820
789	Animalia	Chordata	Aves	Passeriformes	Hirundinidae	Delichon	urbicum	Common house-martin and northern house-martin	365	365								14.5	0.354	15	450	wild	medium	acceptable						450729732820
790	Animalia	Chordata	Aves	Passeriformes	Hirundinidae	Hirundo	rustica	Barn swallow	365	365	15		6	2		2.3		18.3	0.485	16		unknown	medium	acceptable			0.3158	18		8.84444e+29
791	Animalia	Chordata	Aves	Passeriformes	Hirundinidae	Petrochelidon	fulva	Cave swallow	365				4	2				20.15		12.2	427	wild	small	acceptable						427444445972
792	Animalia	Chordata	Aves	Passeriformes	Hirundinidae	Petrochelidon	pyrrhonota	Cliff swallow	365	365	14		4	1		1.9		23.24	0.558	11.8	427	wild	large	acceptable						427444445732
793	Animalia	Chordata	Aves	Passeriformes	Hirundinidae	Progne	subis	Purple martin	365	365	15		5	1		2.8		45	0.384	13.8	579	wild	medium	acceptable						4444455797321140
794	Animalia	Chordata	Aves	Passeriformes	Hirundinidae	Riparia	riparia	Bank swallow	365	365	15		4			1.6		12.7		10	450	wild	large	acceptable			0.2328	13.6		4.44445e+17
795	Animalia	Chordata	Aves	Passeriformes	Hirundinidae	Stelgidopteryx	ruficollis	Southern rough-winged swallow			14		6					16	0.46	5.9	579	wild	medium	acceptable						444579732
796	Animalia	Chordata	Aves	Passeriformes	Hirundinidae	Stelgidopteryx	serripennis	Northern rough-winged swallow	365	365								15.7		5.9	427	wild	tiny	acceptable						427820977
797	Animalia	Chordata	Aves	Passeriformes	Hirundinidae	Tachycineta	bicolor	Tree swallow	365	365	14		5	1		1.6		19	0.46	12.1	427	wild	medium	acceptable						4.19427e+27
798	Animalia	Chordata	Aves	Passeriformes	Hirundinidae	Tachycineta	thalassina	Violet-green swallow			14		4	1		1.66		14.2	0.412	9.1	427	wild	medium	acceptable						427444445732820
799	Animalia	Chordata	Aves	Passeriformes	Icteridae	Agelaius	phoeniceus	Red-winged blackbird	365	365	12		3.5	1.5		2.75		56.7	0.556	20		unknown	medium	acceptable						61444445732
800	Animalia	Chordata	Aves	Passeriformes	Icteridae	Agelaius	tricolor	Tricolored blackbird			11		3	2		3.05		56.5		13.2	427	wild	medium	acceptable						427444445
801	Animalia	Chordata	Aves	Passeriformes	Icteridae	Agelaius	xanthomus	Yellow-shouldered blackbird										38.4		12.6	427	wild	medium	acceptable						427820
802	Animalia	Chordata	Aves	Passeriformes	Icteridae	Dolichonyx	oryzivorus	Bobolink	365	365	13		5	1.5				35		9	1	wild	medium	acceptable						1444445
803	Animalia	Chordata	Aves	Passeriformes	Icteridae	Euphagus	carolinus	Rusty blackbird	365	365	14		4.5	1				60.8		8.8	1	wild	medium	acceptable						1444445
804	Animalia	Chordata	Aves	Passeriformes	Icteridae	Euphagus	cyanocephalus	Brewer's blackbird	365	365	13		5	1.5		3.7		64.55	0.469	12.5	580	wild	medium	acceptable						444445580732
805	Animalia	Chordata	Aves	Passeriformes	Icteridae	Icterus	bullockii	Bullock's oriole	365	365	11		5					36.62		8.9	427	wild	medium	acceptable						427445
806	Animalia	Chordata	Aves	Passeriformes	Icteridae	Icterus	cucullatus	Hooded oriole			13		4	2				24.3		6	580	wild	medium	acceptable						444445580
807	Animalia	Chordata	Aves	Passeriformes	Icteridae	Icterus	galbula	Baltimore oriole			13		4	1		2		32.9		14		unknown	medium	acceptable			0.5052	37.5		435444445820
808	Animalia	Chordata	Aves	Passeriformes	Icteridae	Icterus	leucopteryx	Jamaican oriole										36.9		12.2	427	wild	medium	acceptable						427820
809	Animalia	Chordata	Aves	Passeriformes	Icteridae	Icterus	parisorum	Scott's oriole			14		3	1		2		36.2		6.4	580	wild	medium	acceptable						444445580
810	Animalia	Chordata	Aves	Passeriformes	Icteridae	Icterus	pectoralis	Spot-breasted oriole					3					46.5		11.6	580	wild	medium	acceptable						444580820
811	Animalia	Chordata	Aves	Passeriformes	Icteridae	Icterus	spurius	Orchard oriole	365		13		5	1				21		17.7	Julie Zickefoose, pers. comm.	captivity	medium	acceptable						427444445
812	Animalia	Chordata	Aves	Passeriformes	Icteridae	Molothrus	aeneus	Bronzed cowbird		365	12		1	1		5.12		62.9				unknown	small	low						427444445
813	Animalia	Chordata	Aves	Passeriformes	Icteridae	Molothrus	ater	Brown-headed cowbird	365	365	11			1		2.22		38.1	0.576	16.9	577	wild	medium	acceptable	0.45		0.6315	42.5		4.25437e+17
814	Animalia	Chordata	Aves	Passeriformes	Icteridae	Quiscalus	major	Boat-tailed grackle			13		4	1		6.64		152.6	0.386	13.9	427	wild	medium	questionable						427444445732
815	Animalia	Chordata	Aves	Passeriformes	Icteridae	Quiscalus	mexicanus	Great-tailed grackle	365	730	13		3	1.5		6.21		168.7	0.39	12.5	580	wild	medium	questionable						444445580732
816	Animalia	Chordata	Aves	Passeriformes	Icteridae	Quiscalus	quiscula	Common grackle			14		5	1		5.57		111		23.1	427	wild	medium	acceptable						427444445
817	Animalia	Chordata	Aves	Passeriformes	Icteridae	Sturnella	magna	Eastern meadowlark	365	365	13		5	1		5		94.71		12.6	427	wild	small	acceptable						427444445
818	Animalia	Chordata	Aves	Passeriformes	Icteridae	Sturnella	neglecta	Western meadowlark	365	365	14		3	2		7		85		10	1	captivity	tiny	acceptable						1444445
819	Animalia	Chordata	Aves	Passeriformes	Icteridae	Xanthocephalus	xanthocephalus	Yellow-headed blackbird	289		12		4	1		3.3		75.75	0.502	18		unknown	medium	acceptable						444445732
820	Animalia	Chordata	Aves	Passeriformes	Laniidae	Lanius	collurio	Red-backed shrike	365	365								28.4	0.452	10.1	450	wild	medium	acceptable			0.383	27		450510729732820
821	Animalia	Chordata	Aves	Passeriformes	Laniidae	Lanius	excubitor	Northern shrike	335	335			5	1		4		63.5		12		unknown	medium	acceptable			0.8161	72.4		444445510729820
822	Animalia	Chordata	Aves	Passeriformes	Laniidae	Lanius	ludovicianus	Loggerhead shrike	365	365	11		5	2		3.2		46	0.45	12.5	578	wild	small	acceptable						440444445578732
823	Animalia	Chordata	Aves	Passeriformes	Laniidae	Lanius	senator	Woodchat shrike	365	365								36		5.7	450	wild	medium	acceptable						450729820
824	Animalia	Chordata	Aves	Passeriformes	Leiothrichidae	Leiothrix	lutea	Red-billed leothrix			12					3.1		21.5		15	575	captivity	large	acceptable						445575
825	Animalia	Chordata	Aves	Passeriformes	Leiothrichidae	Turdoides	squamiceps	Arabian babbler										73.5		13.5	450	wild	medium	acceptable						450821
826	Animalia	Chordata	Aves	Passeriformes	Leiothrichidae	Turdoides	striata	Bengal jungle babbler										66		16.5	575	captivity	small	acceptable						575820
827	Animalia	Chordata	Aves	Passeriformes	Locustellidae	Locustella	fluviatilis	River warbler										16.1		6.9	450	wild	medium	acceptable						450820
828	Animalia	Chordata	Aves	Passeriformes	Locustellidae	Locustella	luscinioides	Savi's warbler	365	365								13.9		9.8	450	wild	medium	acceptable						450729820
829	Animalia	Chordata	Aves	Passeriformes	Locustellidae	Locustella	naevia	Common grasshopper-warbler	365	365								13.3		5.9	450	wild	medium	acceptable						450729820
830	Animalia	Chordata	Aves	Passeriformes	Maluridae	Malurus	cyaneus	Superb fairywren	365	365								10.4		10.4	958	wild	large	acceptable						820958
831	Animalia	Chordata	Aves	Passeriformes	Mimidae	Dumetella	carolinensis	Gray catbird	365	365	13		4	2				34.5		17.9	427	wild	large	acceptable						427437444445
832	Animalia	Chordata	Aves	Passeriformes	Mimidae	Margarops	fuscatus	Pearly-eyed thrasher										98.6		10.6	427	wild	medium	acceptable						427820
833	Animalia	Chordata	Aves	Passeriformes	Mimidae	Mimus	polyglottos	Northern mockingbird	365	365	12		4			3.5		53	0.452	20	1	wild	medium	acceptable						1444445732
834	Animalia	Chordata	Aves	Passeriformes	Mimidae	Toxostoma	bendirei	Bendire's thrasher					3	2				62.2		9.5	427	wild	tiny	acceptable						427445
835	Animalia	Chordata	Aves	Passeriformes	Mimidae	Toxostoma	crissale	Crissal thrasher	274	274	14		2.5	2				62.7		4.8	427	wild	small	acceptable						427444445
836	Animalia	Chordata	Aves	Passeriformes	Mimidae	Toxostoma	curvirostre	Curve-billed thrasher	365	365	13		3	2		5.5		80.65	0.414	10.8	578	wild	small	acceptable						444445578732818
837	Animalia	Chordata	Aves	Passeriformes	Mimidae	Toxostoma	lecontei	Le conte's thrasher	312	312	16		3	1.5		3.99		61.82		5.7	578	wild	medium	acceptable						444445578
838	Animalia	Chordata	Aves	Passeriformes	Mimidae	Toxostoma	longirostre	Long-billed thrasher			14		4	2		4.2		67.65	0.443	7.8	427	wild	medium	acceptable						427444445732
839	Animalia	Chordata	Aves	Passeriformes	Mimidae	Toxostoma	redivivum	California thrasher	228	228	14		3	2				84.4		6.9	578	wild	medium	acceptable						444445578
840	Animalia	Chordata	Aves	Passeriformes	Mimidae	Toxostoma	rufum	Brown thrasher	274	274	13		4	4		5.6		67		12.8	578	wild	medium	acceptable						61444445578
841	Animalia	Chordata	Aves	Passeriformes	Monarchidae	Chasiempis	sandwichensis	Elepaio	365	365			2					15		17.8	427	wild	medium	acceptable						427445
842	Animalia	Chordata	Aves	Passeriformes	Motacillidae	Anthus	cervinus	Red-throated pipit										20.9		4.5	450	wild	medium	acceptable						450820
843	Animalia	Chordata	Aves	Passeriformes	Motacillidae	Anthus	petrosus	Rock pipit	365	365								22.4		10.9	450	wild	medium	acceptable						450729820
844	Animalia	Chordata	Aves	Passeriformes	Motacillidae	Anthus	pratensis	Meadow pipit	365	365								18.4		8.8	450	wild	medium	acceptable			0.3	18.9		450510729820
845	Animalia	Chordata	Aves	Passeriformes	Motacillidae	Anthus	rubescens	American pipit	365	365	14		5	1		1.85		20.8		5.1	578	wild	tiny	acceptable						445578820977
846	Animalia	Chordata	Aves	Passeriformes	Motacillidae	Anthus	spinoletta	Water pipit			14		4					21.2	0.518	8.8	444	wild	medium	acceptable						4447321143
847	Animalia	Chordata	Aves	Passeriformes	Motacillidae	Anthus	trivialis	Tree pipit	365	365								23.4		8.8	450	wild	medium	acceptable			0.339	19.7		450510729820
848	Animalia	Chordata	Aves	Passeriformes	Motacillidae	Motacilla	alba	White wagtail	365	365	13		5	1				24.1		13.7	450	wild	medium	acceptable			0.3	18		445450510729820
849	Animalia	Chordata	Aves	Passeriformes	Motacillidae	Motacilla	cinerea	Grey wagtail	365	365								17.2	0.604	8	450	wild	medium	acceptable						450729732820
850	Animalia	Chordata	Aves	Passeriformes	Motacillidae	Motacilla	flava	Yellow wagtail	365	365	11		5	1		1.5		17.7		8.8	450	wild	medium	acceptable			0.257	14.7		4.44445e+17
851	Animalia	Chordata	Aves	Passeriformes	Muscicapidae	Copsychus	malabaricus	White-rumped shama			14			2		2.67		29.35		7	445	wild	medium	acceptable						445
852	Animalia	Chordata	Aves	Passeriformes	Muscicapidae	Erithacus	rubecula	European robin	365	365								17.3	0.429	19.3	450	wild	large	acceptable	0.02	1.6	0.281	17.6		2,61,436,450,510,729,732
853	Animalia	Chordata	Aves	Passeriformes	Muscicapidae	Erythropygia	galactotes	Rufous-tailed scrub-robin										20.3		7	450	wild	medium	acceptable						450820
854	Animalia	Chordata	Aves	Passeriformes	Muscicapidae	Ficedula	albicollis	Collared flycatcher	365	365								12.7		9.8	450	wild	medium	acceptable						4.5072e+31
855	Animalia	Chordata	Aves	Passeriformes	Muscicapidae	Ficedula	hypoleuca	European pied flycatcher	365	365								13.9	0.508	15	729	wild	large	acceptable			0.232	11.7		5107297328201140
856	Animalia	Chordata	Aves	Passeriformes	Muscicapidae	Luscinia	luscinia	Thrush nightingale	365	365								23.8		8.9	729	wild	medium	acceptable						729820
857	Animalia	Chordata	Aves	Passeriformes	Muscicapidae	Luscinia	megarhynchos	Common nightingale	365	365								19.7		10.9	450	wild	medium	acceptable						450729820
858	Animalia	Chordata	Aves	Passeriformes	Muscicapidae	Luscinia	svecica	Bluethroat	365	365	13		6	1				17.3		11.4	450	wild	medium	acceptable						445450729820
859	Animalia	Chordata	Aves	Passeriformes	Muscicapidae	Muscicapa	striata	Spotted flycatcher	365	365								15.9		11.8	575	captivity	tiny	acceptable			0.2476	14.4		510575729820
860	Animalia	Chordata	Aves	Passeriformes	Muscicapidae	Oenanthe	hispanica	Black-eared wheatear										15.1		4.9	450	wild	medium	questionable						450820
861	Animalia	Chordata	Aves	Passeriformes	Muscicapidae	Oenanthe	oenanthe	Northern wheatear	365	365	14					2.8		25	0.48	10.1	450	unknown	medium	acceptable						444445450729732
862	Animalia	Chordata	Aves	Passeriformes	Muscicapidae	Phoenicurus	ochruros	Black redstart	365	365								16.5		10.2	450	wild	medium	acceptable						450729820
863	Animalia	Chordata	Aves	Passeriformes	Muscicapidae	Phoenicurus	phoenicurus	Common redstart	365	365								14.6		10.2	450	wild	medium	acceptable						450729820
864	Animalia	Chordata	Aves	Passeriformes	Muscicapidae	Saxicola	rubetra	Whinchat	365	365								16.6	0.433	6.9	450	wild	medium	acceptable						450729732820
865	Animalia	Chordata	Aves	Passeriformes	Muscicapidae	Saxicola	torquatus	Common stonechat and stonechat	365	365								10.3	0.543	8.8	450	wild	medium	acceptable						450729732820
866	Animalia	Chordata	Aves	Passeriformes	Nectariniidae	Cinnyris	asiaticus	Purple sunbird										8.1		22	575	captivity	small	acceptable						575820
867	Animalia	Chordata	Aves	Passeriformes	Oriolidae	Oriolus	oriolus	Eurasian golden-oriole	365	365								79		14.8	729	wild	medium	acceptable						729820
868	Animalia	Chordata	Aves	Passeriformes	Oriolidae	Oriolus	xanthornus	Black-hooded oriole										56.3		15.5	575	captivity	tiny	acceptable						575820
869	Animalia	Chordata	Aves	Passeriformes	Oriolidae	Sphecotheres	viridis	Green figbird (hang-nest)										121.5		18	575	captivity	medium	acceptable						575820
870	Animalia	Chordata	Aves	Passeriformes	Panuridae	Panurus	biarmicus	Bearded parrotbill	365	365								13.8		7.1	553	wild	medium	acceptable						553729820
871	Animalia	Chordata	Aves	Passeriformes	Paradisaeidae	Paradisaea	apoda	Greater bird-of-paradise										172		12.1	575	captivity	medium	acceptable						575820
872	Animalia	Chordata	Aves	Passeriformes	Paridae	Baeolophus	bicolor	Tufted titmouse	365	365	13		6	1				21		13.3	579	wild	medium	acceptable						444445579818
873	Animalia	Chordata	Aves	Passeriformes	Paridae	Baeolophus	inornatus	Plain titmouse or oak titmouse	365	365	15		6	1				15.9		9	427	wild	medium	acceptable						427444445
874	Animalia	Chordata	Aves	Passeriformes	Paridae	Baeolophus	wollweberi	Bridled titmouse	365	365	13		6	1				10.4		6.6	579	wild	medium	acceptable						445579
875	Animalia	Chordata	Aves	Passeriformes	Paridae	Cyanistes	caeruleus	Blue tit	365	365								10.3	0.402	14.6	450	wild	medium	acceptable						450729732820
876	Animalia	Chordata	Aves	Passeriformes	Paridae	Lophophanes	cristatus	Crested tit	365	365								11.1		11.6	450	wild	medium	acceptable						450729820
877	Animalia	Chordata	Aves	Passeriformes	Paridae	Parus	major	Great tit	365	365								17.9	0.392	15.4	450	wild	large	acceptable						6.14507e+18
878	Animalia	Chordata	Aves	Passeriformes	Paridae	Periparus	ater	Coal tit	365	365								9.2	0.36	9.5	729	wild	medium	acceptable						729732820
879	Animalia	Chordata	Aves	Passeriformes	Paridae	Poecile	atricapillus	Black-capped chickadee	180	180	12		7	1		1		10.4	0.48	12.4	579	wild	large	acceptable			0.252	10.3		4.35437e+17
880	Animalia	Chordata	Aves	Passeriformes	Paridae	Poecile	carolinensis	Carolina chickadee	365	365	13		6	1				10.25		10.9	579	wild	medium	acceptable						61444445579
881	Animalia	Chordata	Aves	Passeriformes	Paridae	Poecile	cinctus	Siberian tit or gray-headed chickadee	365	365	15		8	1		1		12.5		9	450	wild	medium	acceptable						444445450
882	Animalia	Chordata	Aves	Passeriformes	Paridae	Poecile	gambeli	Mountain chickadee	365	365	14		7	1.5		1		11.5		10.1	579	wild	small	acceptable						444445579
883	Animalia	Chordata	Aves	Passeriformes	Paridae	Poecile	hudsonicus	Boreal chickadee	365	365	15		6	1				10		7	427	wild	tiny	acceptable						427444445
884	Animalia	Chordata	Aves	Passeriformes	Paridae	Poecile	montanus	Willow tit										11.1	0.406	11.3	450	wild	medium	acceptable						450732820
885	Animalia	Chordata	Aves	Passeriformes	Paridae	Poecile	palustris	Marsh tit	365	365								11.2	0.352	11.9	450	wild	medium	acceptable						450729732820
886	Animalia	Chordata	Aves	Passeriformes	Paridae	Poecile	rufescens	Chestnut-backed chickadee	365	365	13		6.5	1				9.8		9.5	427	wild	small	acceptable						427445
887	Animalia	Chordata	Aves	Passeriformes	Paridae	Poecile	sclateri	Mexican chickadee	365	365			6	1				11		10.1	427	wild	tiny	acceptable						427444445818
888	Animalia	Chordata	Aves	Passeriformes	Parulidae	Cardellina	canadensis	Canada warbler	365	365	12		4	1				10		8	577	wild	medium	acceptable						444445577
889	Animalia	Chordata	Aves	Passeriformes	Parulidae	Cardellina	pusilla	Wilson's warbler	365	365	10		5	1				7		8.9	427	wild	medium	acceptable						427444445
890	Animalia	Chordata	Aves	Passeriformes	Parulidae	Cardellina	rubrifrons	Red-faced warbler	365	365	13		4	1				9.8		3	1	wild	medium	acceptable						1445
891	Animalia	Chordata	Aves	Passeriformes	Parulidae	Geothlypis	formosa	Kentucky warbler			12		4	1		3		14		6.9	427	wild	medium	acceptable						427444445
892	Animalia	Chordata	Aves	Passeriformes	Parulidae	Geothlypis	philadelphia	Mourning warbler			12		4					10		7.9	578	wild	medium	acceptable						444578
893	Animalia	Chordata	Aves	Passeriformes	Parulidae	Geothlypis	tolmiei	Macgillivray's warbler										10.4		9	427	wild	medium	acceptable						427820
894	Animalia	Chordata	Aves	Passeriformes	Parulidae	Geothlypis	trichas	Common yellowthroat	365	365	12		4	1.5		1.74		9.5	0.6	11.5	427	wild	medium	acceptable			0.17622	10.6		4.25427e+17
895	Animalia	Chordata	Aves	Passeriformes	Parulidae	Helmitheros	vermivorum	Worm-eating warbler	365	365	13		5	1				12.5		8.1	427	wild	small	acceptable						427444445818
896	Animalia	Chordata	Aves	Passeriformes	Parulidae	Icteria	virens	Yellow-breasted chat	365	365	11		5	1				26		8.9	578	wild	small	acceptable						444445578
897	Animalia	Chordata	Aves	Passeriformes	Parulidae	Leiothlypis	celata	Orange-crowned warbler	365	365	12		4	1		1.5		9.2		8.6	427	wild	small	acceptable			0.151745	9.3		4.25427e+17
898	Animalia	Chordata	Aves	Passeriformes	Parulidae	Leiothlypis	luciae	Lucy's warbler			11		4.5	2				6.6		5.8	577	wild	medium	acceptable						444445577
899	Animalia	Chordata	Aves	Passeriformes	Parulidae	Leiothlypis	peregrina	Tennessee warbler	365	365	11		6	1		1.34		8.5		6.4	578	wild	small	acceptable						444445578977
900	Animalia	Chordata	Aves	Passeriformes	Parulidae	Leiothlypis	ruficapilla	Nashville warbler	365	365	11		4	1		1.25		7.5		10.2	427	wild	small	acceptable						427444445977
901	Animalia	Chordata	Aves	Passeriformes	Parulidae	Leiothlypis	virginiae	Virginia's warbler										8.2		6.2	427	wild	medium	acceptable						427820
902	Animalia	Chordata	Aves	Passeriformes	Parulidae	Limnothlypis	swainsonii	Swainson's warbler	365	365	14		3	1				13.5		9.9	427	wild	large	acceptable						427444445
903	Animalia	Chordata	Aves	Passeriformes	Parulidae	Mniotilta	varia	Black-and-white warbler	365	365	11		5	1				10.9		12.2	427	wild	small	acceptable			0.12727	8.2		4.25427e+17
904	Animalia	Chordata	Aves	Passeriformes	Parulidae	Myioborus	pictus	Painted redstart	304	304	13		4	2		1.36		9.75		6.6	577	wild	medium	acceptable						444445577
905	Animalia	Chordata	Aves	Passeriformes	Parulidae	Parkesia	motacilla	Louisiana waterthrush	365	365	13		5	1		2.2		22.5	0.528	11.9	427	wild	medium	acceptable						427444445732
906	Animalia	Chordata	Aves	Passeriformes	Parulidae	Parkesia	noveboracensis	Northern waterthrush	365	365	12		4	1		1.9		16.3		8.9	1	wild	small	acceptable			0.28391	18.7		1425444445820
907	Animalia	Chordata	Aves	Passeriformes	Parulidae	Protonotaria	citrea	Prothonotary warbler	365	365	13		5			1.95		14.3		8.1	427	wild	small	acceptable			0.1994	12.8		427435444445820
908	Animalia	Chordata	Aves	Passeriformes	Parulidae	Seiurus	aurocapilla	Ovenbird	365	365	12		4	1		2.1		18.8	0.528	11	427	wild	medium	acceptable			0.24475	19		4.25427e+17
909	Animalia	Chordata	Aves	Passeriformes	Parulidae	Setophaga	adelaidae	Adelaide's warbler										7		10.6	427	wild	medium	acceptable						427820
910	Animalia	Chordata	Aves	Passeriformes	Parulidae	Setophaga	americana	Northern parula	365	365	13		4	1				7.9		7	578	wild	tiny	acceptable			0.122375	7		425444445578820
911	Animalia	Chordata	Aves	Passeriformes	Parulidae	Setophaga	caerulescens	Black-throated blue warbler	365	365	13		4	2				10.2		10	577	wild	small	acceptable			0.18601	9.4		425445577818820
912	Animalia	Chordata	Aves	Passeriformes	Parulidae	Setophaga	castanea	Bay-breasted warbler			12		5	1				11.5		4.9	427	wild	tiny	acceptable						427444445
913	Animalia	Chordata	Aves	Passeriformes	Parulidae	Setophaga	cerulea	Cerulean warbler	365	365	12		4	1				8.625		6	445	wild	medium	acceptable						445
914	Animalia	Chordata	Aves	Passeriformes	Parulidae	Setophaga	chrysoparia	Golden-cheeked warbler	365	365								10.2		11	1299	wild	medium	acceptable						8189721299
915	Animalia	Chordata	Aves	Passeriformes	Parulidae	Setophaga	citrina	Hooded warbler	319	319	12		4			1.9		10.6		8.2	427	wild	medium	acceptable			0.21538	12		425427444445820
916	Animalia	Chordata	Aves	Passeriformes	Parulidae	Setophaga	coronata	Yellow-rumped (myrtle) warbler			12		4	1				12		10	427	wild	medium	acceptable			0.1895	11.5		427435444445820
917	Animalia	Chordata	Aves	Passeriformes	Parulidae	Setophaga	discolor	Prairie warbler			12		4	1.5		1.1		7		10.3	578	wild	medium	acceptable						445578
918	Animalia	Chordata	Aves	Passeriformes	Parulidae	Setophaga	dominica	Yellow-throated warbler	365	365	12		4	2				9.7		6.1	427	wild	medium	acceptable			0.1604	9.8		6.14274e+16
919	Animalia	Chordata	Aves	Passeriformes	Parulidae	Setophaga	fusca	Blackburnian warbler			11		4	1				9		8.2	577	wild	medium	acceptable						444445577
920	Animalia	Chordata	Aves	Passeriformes	Parulidae	Setophaga	kirtlandii	Kirtland's warbler	365	365	14		5	1		1.3		15.5	0.574	9	1	wild	small	acceptable						1437444445732
921	Animalia	Chordata	Aves	Passeriformes	Parulidae	Setophaga	magnolia	Magnolia warbler	365	365	12		4	1				7.5		8	427	wild	small	acceptable						427444445
922	Animalia	Chordata	Aves	Passeriformes	Parulidae	Setophaga	occidentalis	Hermit warbler	365	365			4					10		9.1	427	wild	medium	acceptable						427445
923	Animalia	Chordata	Aves	Passeriformes	Parulidae	Setophaga	palmarum	Western palm warbler			12		4	1				10.3		6.6	578	wild	small	acceptable			0.1554	9.8		6.14354e+16
924	Animalia	Chordata	Aves	Passeriformes	Parulidae	Setophaga	pensylvanica	Chestnut-sided warbler	365	365	12		4	1				9		6.9	578	wild	small	acceptable						444445578977
925	Animalia	Chordata	Aves	Passeriformes	Parulidae	Setophaga	petechia	Yellow warbler	365	365	12		3	1		1.32		9.8	0.408	11	427	wild	medium	acceptable						427445732
926	Animalia	Chordata	Aves	Passeriformes	Parulidae	Setophaga	pinus	Pine warbler	365	365	13		4	1				11.8		10.2		unknown	medium	acceptable			0.1795	12		444445510820977
927	Animalia	Chordata	Aves	Passeriformes	Parulidae	Setophaga	ruticilla	American redstart	365	365	12		4	1				8.5	0.68	10.1	427	wild	medium	acceptable						427444445732
928	Animalia	Chordata	Aves	Passeriformes	Parulidae	Setophaga	striata	Blackpoll warbler	365	365	12		5	2		1.5		15		8.1	427	wild	small	acceptable						427444445977
929	Animalia	Chordata	Aves	Passeriformes	Parulidae	Setophaga	tigrina	Cape May warbler	365	365			6	1				12				unknown	small	low						444445578
930	Animalia	Chordata	Aves	Passeriformes	Parulidae	Setophaga	townsendi	Townsend's warbler			12		4	1				8.85		10.7	427	wild	medium	acceptable						427444445
931	Animalia	Chordata	Aves	Passeriformes	Parulidae	Setophaga	virens	Black-throated green warbler	365	365	12		4					9		6		unknown	medium	acceptable						444445
932	Animalia	Chordata	Aves	Passeriformes	Parulidae	Vermivora	chrysoptera	Golden-winged warbler	319	319	10		5	1				8.8		7.9	578	wild	tiny	acceptable						444445578820
933	Animalia	Chordata	Aves	Passeriformes	Parulidae	Vermivora	cyanoptera	Blue-winged warbler	365	365	11		5	1		1.5		8.9		9	427	wild	small	acceptable			0.1505	7.8		427444445510820
934	Animalia	Chordata	Aves	Passeriformes	Passeridae	Passer	domesticus	House sparrow	152	365	11		5	4		2.02		25.3	0.414	23		unknown	medium	acceptable						6.14444e+20
935	Animalia	Chordata	Aves	Passeriformes	Passeridae	Passer	hispaniolensis	Spanish sparrow	365	365								24.2		11.2	729	wild	medium	acceptable						729820
936	Animalia	Chordata	Aves	Passeriformes	Passeridae	Passer	moabiticus	Dead Sea sparrow										16.5				unknown	small	low						450820
937	Animalia	Chordata	Aves	Passeriformes	Passeridae	Passer	montanus	Eurasian tree sparrow	319	319	13		5	2.5		2		20.5	0.65	13.1	450	wild	medium	acceptable			0.2007	17.5		6.14254e+19
938	Animalia	Chordata	Aves	Passeriformes	Passeridae	Petronia	petronia	Rock sparrow										30.2		7	450	wild	medium	acceptable						450820
939	Animalia	Chordata	Aves	Passeriformes	Phylloscopidae	Phylloscopus	borealis	Arctic warbler	365	365	12		5	1				9.5				unknown	small	low						445578
940	Animalia	Chordata	Aves	Passeriformes	Phylloscopidae	Phylloscopus	collybita	Common chiffchaff and Eurasian chiffchaff	365	365								8.3	0.498	8	450	wild	medium	acceptable			0.165	8.2		450510729732820
941	Animalia	Chordata	Aves	Passeriformes	Phylloscopidae	Phylloscopus	sibillatrix	Wood warbler	365	365								9.2	0.532	10.2	450	wild	medium	acceptable						450729732820
942	Animalia	Chordata	Aves	Passeriformes	Phylloscopidae	Phylloscopus	trochilus	Willow warbler	365	365								8.7	0.574	11.8	450	wild	medium	acceptable			0.208	10.7		4.44451e+17
943	Animalia	Chordata	Aves	Passeriformes	Ploceidae	Bubalornis	albirostris	African ox birds										61.9		20	575	captivity	small	acceptable						575820
944	Animalia	Chordata	Aves	Passeriformes	Ploceidae	Ploceus	cucullatus	Village weaver										36.2		24	985	captivity	medium	acceptable						820985
945	Animalia	Chordata	Aves	Passeriformes	Ploceidae	Quelea	quelea	Red-billed quelea	730	730								17.5		10	994	wild	large	acceptable						994
946	Animalia	Chordata	Aves	Passeriformes	Polioptilidae	Polioptila	caerulea	Blue-grey gnatcatcher	319	319	13		4	2		0.64		6.5		4.2	578	wild	medium	acceptable						444445578
947	Animalia	Chordata	Aves	Passeriformes	Polioptilidae	Polioptila	californica	California gnatcatcher	365	365	14		4	2				6		8	445	wild	medium	acceptable						445
948	Animalia	Chordata	Aves	Passeriformes	Prunellidae	Prunella	modularis	Hedge sparrow	365	365								20.2		20.8	450	wild	large	acceptable			0.325	16.8		450510729820
949	Animalia	Chordata	Aves	Passeriformes	Pycnonotidae	Pycnonotus	jocosus	Red-whiskered bulbul			12		2.5	1.5		2		27.7		11.1	445	wild	medium	acceptable						445
950	Animalia	Chordata	Aves	Passeriformes	Pycnonotidae	Pycnonotus	xanthopygos	White-spectacled bulbul										38.1		8.8	450	wild	medium	acceptable						450820
951	Animalia	Chordata	Aves	Passeriformes	Regulidae	Regulus	calendula	Ruby-crowned kinglet	365	365	12		8	1				6.75		5.6	578	wild	small	acceptable						61444445578
952	Animalia	Chordata	Aves	Passeriformes	Regulidae	Regulus	regulus	Goldcrest	365	365								5.6	0.379	7	729	wild	medium	acceptable			0.184	5.5		510729732820
953	Animalia	Chordata	Aves	Passeriformes	Regulidae	Regulus	satrapa	Golden-crowned kinglet	365	365	14		8	2		0.88		5.5		6.3	427	wild	small	acceptable						427444445977
954	Animalia	Chordata	Aves	Passeriformes	Remizidae	Auriparus	flaviceps	Verdin	365	365	14		4	1.5		0.85		6.8		5.6	578	wild	medium	acceptable						444445578818820
955	Animalia	Chordata	Aves	Passeriformes	Remizidae	Remiz	pendulinus	Eurasian penduline-tit	365	365								9.3		7	450	wild	medium	acceptable						450729820
956	Animalia	Chordata	Aves	Passeriformes	Sittidae	Sitta	canadensis	Red-breasted nuthatch	365	365	12		5	1				11.2		7.5	578	wild	small	acceptable						444445578
957	Animalia	Chordata	Aves	Passeriformes	Sittidae	Sitta	carolinensis	White-breasted nuthatch	365	365	12		8	1				20.5		9.8	578	wild	medium	acceptable						444445578
958	Animalia	Chordata	Aves	Passeriformes	Sittidae	Sitta	europaea	Wood nuthatch or Eurasian nuthatch	365	365								20.4		12.9	450	wild	medium	acceptable						450729820
959	Animalia	Chordata	Aves	Passeriformes	Sittidae	Sitta	pusilla	Brown-headed nuthatch	365	365	14		5	1		1.2		10.8		5.8	578	wild	small	acceptable						444445578
960	Animalia	Chordata	Aves	Passeriformes	Sittidae	Sitta	pygmaea	Pygmy nuthatch	365	365	15		7	1		1.2		10.7		8.2	578	wild	small	acceptable						444445578
961	Animalia	Chordata	Aves	Passeriformes	Sturnidae	Acridotheres	cristatellus	Crested myna			15		4			5.9		116.5		13	575	captivity	small	acceptable			1.2092	109.4		444445510575820
962	Animalia	Chordata	Aves	Passeriformes	Sturnidae	Lamprotornis	caudatus	Long-tailed glossy starling										121		17.8	575	captivity	medium	acceptable						575820
963	Animalia	Chordata	Aves	Passeriformes	Sturnidae	Lamprotornis	hildebrandti	Hildebrandt's starling										55.8		16.9	575	captivity	small	acceptable						575820
964	Animalia	Chordata	Aves	Passeriformes	Sturnidae	Leucopsar	rothschildi	Bali mynah			13		3					95		25	448	captivity	large	acceptable						4481150
965	Animalia	Chordata	Aves	Passeriformes	Sturnidae	Sturnus	vulgaris	European starling	365	365	12		5	2		6.4		74	0.409	22.9	450	wild	large	acceptable	0.5	8	0.877	75		2,61,62,385,386,387,444,445,450,510,729,732
966	Animalia	Chordata	Aves	Passeriformes	Sylviidae	Chamaea	fasciata	Wrentit	365	365	15		3.5					14.7		12.6	578	wild	small	acceptable						445578
967	Animalia	Chordata	Aves	Passeriformes	Sylviidae	Sylvia	atricapilla	Blackcap	365	365								16.7	0.353	13.8	450	wild	medium	acceptable						450729732820
968	Animalia	Chordata	Aves	Passeriformes	Sylviidae	Sylvia	borin	Garden warbler	365	365								24.6	0.208	24	575	captivity	small	acceptable			0.416	24.8		510575729732
969	Animalia	Chordata	Aves	Passeriformes	Sylviidae	Sylvia	communis	Whitethroat	365	365								17.7		8.9	450	wild	medium	acceptable						450729
970	Animalia	Chordata	Aves	Passeriformes	Sylviidae	Sylvia	curruca	Lesser whitethroat	365	365								11.4		9	553	wild	medium	acceptable			0.199	10.6		510553729820
971	Animalia	Chordata	Aves	Passeriformes	Sylviidae	Sylvia	melanocephala	Sardinian warbler	365	365								11.7		8.3	450	wild	medium	acceptable						450729820
972	Animalia	Chordata	Aves	Passeriformes	Sylviidae	Sylvia	nisoria	Barred warbler	365	365								22.5		11.9	450	wild	medium	acceptable						450729820
973	Animalia	Chordata	Aves	Passeriformes	Thamnophilidae	Formicivora	acutirostris	Marsh antwren										9.8		16.2	1286	wild	small	questionable						1286
974	Animalia	Chordata	Aves	Passeriformes	Thraupidae	Cyanerpes	caeruleus	Purple honeycreeper										12		17	575	captivity	medium	acceptable						575820
975	Animalia	Chordata	Aves	Passeriformes	Thraupidae	Loxigilla	portoricensis	Puerto rican bullfinch										32.1		15.6	427	wild	medium	acceptable						427820
976	Animalia	Chordata	Aves	Passeriformes	Thraupidae	Nesospingus	speculiferus	Puerto Rican tanager										35.2		4	427	wild	medium	acceptable						427820
977	Animalia	Chordata	Aves	Passeriformes	Thraupidae	Sporophila	torqueola	White-collared seedeater			13		3					8.7		11.7	580	wild	medium	acceptable						444445580972
978	Animalia	Chordata	Aves	Passeriformes	Thraupidae	Thraupis	episcopus	Blue-grey tanager			13		2					35	0.37	9.5	444	wild	medium	acceptable						444732820
979	Animalia	Chordata	Aves	Passeriformes	Troglodytidae	Campylorhynchus	brunneicapillus	Cactus wren	243		16		4	3		3.35		38.9	0.394	7.3	427	wild	small	acceptable						427444445732
980	Animalia	Chordata	Aves	Passeriformes	Troglodytidae	Thryomanes	bewickii	Bewick's wren	365	365	14		6	2		1.4		9.8		8	577	wild	small	acceptable						444445577
981	Animalia	Chordata	Aves	Passeriformes	Troglodytidae	Thryothorus	ludovicianus	Carolina wren	365	365	14		4	1		2.42		17.5		9.2	427	wild	medium	acceptable						427444445
982	Animalia	Chordata	Aves	Passeriformes	Troglodytidae	Troglodytes	aedon	House wren	365	365	13		7	2		1.07		9.7	0.464	9	427	wild	medium	acceptable						427444445732
983	Animalia	Chordata	Aves	Passeriformes	Troglodytidae	Troglodytes	troglodytes	Winter wren	365	365	15		5	1		1		9.1	0.472	7		unknown	medium	acceptable			0.213	9		6.14444e+16
984	Animalia	Chordata	Aves	Passeriformes	Turdidae	Catharus	bicknelli	Bicknell's thrush	365	365	12		4	1		1.7		27.5		11.9	427	wild	medium	acceptable						427445
985	Animalia	Chordata	Aves	Passeriformes	Turdidae	Catharus	fuscescens	Veery	365	365	11		4					28.8	0.48	10.1	1	wild	small	acceptable						1444445732
986	Animalia	Chordata	Aves	Passeriformes	Turdidae	Catharus	guttatus	Hermit thrush	365	365	12		4			4.12		27.8	0.558	10.8	427	wild	medium	acceptable						427444445732
987	Animalia	Chordata	Aves	Passeriformes	Turdidae	Catharus	minimus	Grey-cheeked thrush	365	365	13		4	1				24.8		7.3	578	wild	small	acceptable						444445578
988	Animalia	Chordata	Aves	Passeriformes	Turdidae	Catharus	ustulatus	Swainson's thrush	365	365	12		4	1		3.9		27.9	0.624	11		unknown	medium	acceptable						444445732818
989	Animalia	Chordata	Aves	Passeriformes	Turdidae	Hylocichla	mustelina	Wood thrush	365	365	13		3	2		4.2		43.3	0.492	10.2	427	wild	medium	acceptable						6.14274e+17
990	Animalia	Chordata	Aves	Passeriformes	Turdidae	Ixoreus	naevius	Varied thrush	365	365	14		3	2				78.5		5.6	427	wild	medium	acceptable						427444445
991	Animalia	Chordata	Aves	Passeriformes	Turdidae	Sialia	currucoides	Mountain bluebird			13		5	2				29.6		9	427	wild	medium	acceptable						427437445
992	Animalia	Chordata	Aves	Passeriformes	Turdidae	Sialia	mexicana	Western bluebird	365	365	14		5	1.5		2.9		26.5	0.422	8.7	427	wild	medium	acceptable			0.423	27.5		4.27435e+17
993	Animalia	Chordata	Aves	Passeriformes	Turdidae	Sialia	sialis	Eastern bluebird	306	321	14		4	2		2.4		30.5	0.484	10.5	427	wild	medium	acceptable						6.14274e+16
994	Animalia	Chordata	Aves	Passeriformes	Turdidae	Turdus	grayi	Clay-colored robin			12		3					74	0.44	9.6	444	wild	medium	acceptable						444732
995	Animalia	Chordata	Aves	Passeriformes	Turdidae	Turdus	iliacus	Redwing	365	365								61.2		18.8	729	wild	medium	acceptable			0.722	58		510729820
996	Animalia	Chordata	Aves	Passeriformes	Turdidae	Turdus	merula	Common blackbird and Eurasian blackbird	365	365								103.2	0.476	21.8	450	wild	medium	acceptable						450729732820
997	Animalia	Chordata	Aves	Passeriformes	Turdidae	Turdus	migratorius	American robin	365	365	13		3	2		5.5		75.5	0.498	17		unknown	medium	acceptable						62444445732
998	Animalia	Chordata	Aves	Passeriformes	Turdidae	Turdus	philomelos	Song thrush	365	365								67.8		17.7	450	wild	medium	acceptable			0.726	62.8		450510729820
999	Animalia	Chordata	Aves	Passeriformes	Turdidae	Turdus	pilaris	Fieldfare	365	365								106	0.666	18.1	450	wild	medium	acceptable						450729732820
1000	Animalia	Chordata	Aves	Passeriformes	Turdidae	Turdus	plumbeus	Red-legged thrush										75.3		14.6	427	wild	medium	acceptable						427820
1001	Animalia	Chordata	Aves	Passeriformes	Turdidae	Turdus	torquatus	Ring ouzel	365	365								109	0.624	9.1	450	wild	medium	acceptable						450729732820
1002	Animalia	Chordata	Aves	Passeriformes	Turdidae	Turdus	viscivorus	Mistle thrush	365	365								117.5		21.2	450	wild	medium	acceptable						450729820
1003	Animalia	Chordata	Aves	Passeriformes	Tyrannidae	Camptostoma	imberbe	Northern beardless tyrannulet					2	2				7.4		5.8	577	wild	medium	acceptable						445577
1004	Animalia	Chordata	Aves	Passeriformes	Tyrannidae	Contopus	cooperi	Olive-sided flycatcher	365	365	15		3	1				32.8		11.1	427	wild	medium	acceptable						427445
1005	Animalia	Chordata	Aves	Passeriformes	Tyrannidae	Contopus	sordidulus	Western wood pewee			14		3	1				12.8		8.1	427	wild	medium	acceptable						427445
1006	Animalia	Chordata	Aves	Passeriformes	Tyrannidae	Contopus	virens	Eastern wood pewee	365	365	13		3					13.9		8.2	427	wild	small	acceptable			0.2576	13.9		427435444820977
1007	Animalia	Chordata	Aves	Passeriformes	Tyrannidae	Elaenia	martinica	Caribbean elaenia										20.9		13.6	427	wild	medium	acceptable						427820
1008	Animalia	Chordata	Aves	Passeriformes	Tyrannidae	Empidonax	alnorum	Alder flycatcher	365	365	13		3.5	1				13.5		9.1	427	wild	medium	acceptable						427445
1009	Animalia	Chordata	Aves	Passeriformes	Tyrannidae	Empidonax	difficilis	Pacific-slope flycatcher	365	365	14		3.5	1.5		1.5		11	0.436	6.9	427	wild	medium	acceptable						427444445732
1010	Animalia	Chordata	Aves	Passeriformes	Tyrannidae	Empidonax	flaviventris	Yellow-bellied flycatcher	365	365	15		3					11.9				unknown	small	low						427444445
1011	Animalia	Chordata	Aves	Passeriformes	Tyrannidae	Empidonax	hammondii	Hammond's flycatcher										10.4		7	427	wild	medium	acceptable						427820
1012	Animalia	Chordata	Aves	Passeriformes	Tyrannidae	Empidonax	minimus	Least flycatcher	365	365	14		4	1.5				10		8	577	wild	medium	acceptable						444445577
1013	Animalia	Chordata	Aves	Passeriformes	Tyrannidae	Empidonax	oberholseri	Dusky flycatcher	365	365	15		4	1		1.19		10.95		9	579	wild	medium	acceptable						445579
1014	Animalia	Chordata	Aves	Passeriformes	Tyrannidae	Empidonax	traillii	Willow flycatcher	365	365	13		3.5	1				12.6	0.472	11	579	wild	medium	acceptable						444445579732
1015	Animalia	Chordata	Aves	Passeriformes	Tyrannidae	Empidonax	virescens	Acadian flycatcher	365	365	13		3	1		1.9		12.6		12.1	427	wild	medium	acceptable			0.1795	12.3		427435444445820
1016	Animalia	Chordata	Aves	Passeriformes	Tyrannidae	Myiarchus	antillarum	Puerto rican flycatcher										23.4		13.6	427	wild	medium	acceptable						427820
1017	Animalia	Chordata	Aves	Passeriformes	Tyrannidae	Myiarchus	cinerascens	Ash-throated flycatcher			15		4	1.5		3.7		28.5	0.396	11.9	427	wild	medium	acceptable						427444445732
1018	Animalia	Chordata	Aves	Passeriformes	Tyrannidae	Myiarchus	crinitus	Great crested flycatcher	365	365	14		5	1		3		32.1		14.9	427	wild	small	acceptable			0.384	33.9		427435444445820
1019	Animalia	Chordata	Aves	Passeriformes	Tyrannidae	Myiarchus	tyrannulus	Brown-crested flycatcher						1				35		11	427	wild	medium	acceptable						427445
1020	Animalia	Chordata	Aves	Passeriformes	Tyrannidae	Pyrocephalus	rubinus	Vermilion flycatcher	365	365	14		3	1.5		1.3		12.87		5.5	577	wild	medium	acceptable						444445577
1021	Animalia	Chordata	Aves	Passeriformes	Tyrannidae	Sayornis	nigricans	Black phoebe			16		4	1.5		1.5		18.25		8	577	wild	medium	acceptable						445577
1022	Animalia	Chordata	Aves	Passeriformes	Tyrannidae	Sayornis	phoebe	Eastern phoebe			16		5	2		1.65		19.7		10.3		unknown	medium	acceptable			0.3449	21.6		61435444445820
1023	Animalia	Chordata	Aves	Passeriformes	Tyrannidae	Sayornis	saya	Say's phoebe			15		4.5	2				21.8				unknown	small	low						445
1024	Animalia	Chordata	Aves	Passeriformes	Tyrannidae	Tyrannus	tyrannus	Eastern kingbird	365	365	12		3	1		3.2		39.9	0.451	11.1	427	wild	small	acceptable			0.4372	35.7		4.27444e+20
1025	Animalia	Chordata	Aves	Passeriformes	Tyrannidae	Tyrannus	verticalis	Western kingbird	365	365	13		4	1		3.4		40.7	0.416	6.9	579	wild	tiny	acceptable						444445579732
1026	Animalia	Chordata	Aves	Passeriformes	Vireonidae	Vireo	atricapilla	Black-capped vireo			15		4			1		8.65		12	427	wild	medium	acceptable						427444445
1027	Animalia	Chordata	Aves	Passeriformes	Vireonidae	Vireo	bellii	Bell's vireo	365	365	14		4	2		1.8		10		9.1	427	wild	tiny	acceptable						427444445
1028	Animalia	Chordata	Aves	Passeriformes	Vireonidae	Vireo	flavifrons	Yellow-throated vireo	365	365	15		4	1				18		6.1	578	wild	medium	acceptable						444445578
1029	Animalia	Chordata	Aves	Passeriformes	Vireonidae	Vireo	gilvus	Warbling vireo	304	304	13		3.5	2				15		13.1	578	wild	small	acceptable						444445578
1030	Animalia	Chordata	Aves	Passeriformes	Vireonidae	Vireo	griseus	White-eyed vireo	365	365	13		4	1		1.73		12		10.9	427	wild	small	acceptable						427444445818
1031	Animalia	Chordata	Aves	Passeriformes	Vireonidae	Vireo	huttoni	Hutton's vireo			14		4					11.3		13.5	427	wild	medium	acceptable						427444445
1032	Animalia	Chordata	Aves	Passeriformes	Vireonidae	Vireo	latimeri	Puerto rican vireo										12		16.8	427	wild	medium	acceptable						427820
1033	Animalia	Chordata	Aves	Passeriformes	Vireonidae	Vireo	olivaceus	Red-eyed vireo	365	365	12		3.5	1		1.65		17	0.536	10.2	427	wild	small	acceptable						427444445732
1034	Animalia	Chordata	Aves	Passeriformes	Vireonidae	Vireo	philadelphicus	Philadelphia vireo			14		4	1				12		9.8	427	wild	medium	acceptable						427444445
1035	Animalia	Chordata	Aves	Passeriformes	Vireonidae	Vireo	solitarius	Blue-headed vireo	365	365	12		4	1				16		7.4	578	wild	medium	acceptable						444445578
1036	Animalia	Chordata	Aves	Passeriformes	Vireonidae	Vireo	vicinior	Grey vireo			13		3.5					12.4				unknown	small	low						445
1037	Animalia	Chordata	Aves	Passeriformes	Zosteropidae	Zosterops	japonicus	Japanese white-eye	365	365	11		3.5	2		1.1		11.25		5.1	577	wild	medium	acceptable						445577
1038	Animalia	Chordata	Aves	Passeriformes	Zosteropidae	Zosterops	lateralis	Silvereye	365	365								12.7		13	958	wild	large	acceptable						8209581143
1039	Animalia	Chordata	Aves	Pelecaniformes	Ardeidae	Ardea	alba	Great egret	730	730	23		3	2				873.5		22.8	576	wild	medium	acceptable						444445576729820
1040	Animalia	Chordata	Aves	Pelecaniformes	Ardeidae	Ardea	cinerea	Grey heron	730	730								1443	0.149	37.5	450	wild	medium	acceptable						450729732820
1041	Animalia	Chordata	Aves	Pelecaniformes	Ardeidae	Ardea	cocoi	Cocoi heron										1937.7		24.4	575	captivity	tiny	acceptable						575820
1042	Animalia	Chordata	Aves	Pelecaniformes	Ardeidae	Ardea	goliath	Goliath heron										4468		22.9	575	captivity	small	acceptable						575820
1043	Animalia	Chordata	Aves	Pelecaniformes	Ardeidae	Ardea	herodias	Great blue heron	669	669	28		4	2		50		1870	0.156	24.5	427	wild	medium	acceptable						61427444445732
1044	Animalia	Chordata	Aves	Pelecaniformes	Ardeidae	Ardea	purpurea	Purple heron	730	730								1065.5	0.236	25.4	450	wild	medium	acceptable						450729732820
1045	Animalia	Chordata	Aves	Pelecaniformes	Ardeidae	Botaurus	lentiginosus	American bittern	365	365	34		4					706		8.3	576	wild	small	acceptable			2.7412	600		425444445576820
1046	Animalia	Chordata	Aves	Pelecaniformes	Ardeidae	Botaurus	stellaris	Bittern	730	730								1324.5		11.3	450	wild	medium	acceptable						450729820
1047	Animalia	Chordata	Aves	Pelecaniformes	Ardeidae	Bubulcus	ibis	Cattle egret	730	730	22		3	1		19.1		390	0.22	23	1	wild	medium	acceptable						1444445448729730
1048	Animalia	Chordata	Aves	Pelecaniformes	Ardeidae	Butorides	virescens	Green heron	730	730	20		4	1		16		175	0.208	11.6	576	wild	medium	acceptable						444445576732
1049	Animalia	Chordata	Aves	Pelecaniformes	Ardeidae	Egretta	caerulea	Little blue heron	365	365	23		4	1				339.5	0.258	13.9	576	wild	medium	acceptable						444445576732820
1050	Animalia	Chordata	Aves	Pelecaniformes	Ardeidae	Egretta	garzetta	Little egret	365	365								312	0.248	22.3	450	wild	medium	acceptable						450729732820
1051	Animalia	Chordata	Aves	Pelecaniformes	Ardeidae	Egretta	rufescens	Reddish egret	1461	1461			3	1				614		22	972	wild	small	acceptable						444445820972
1052	Animalia	Chordata	Aves	Pelecaniformes	Ardeidae	Egretta	thula	Snowy egret	365	365	18		4	1		20		314		22.8	577	wild	medium	acceptable						444445577
1053	Animalia	Chordata	Aves	Pelecaniformes	Ardeidae	Egretta	tricolor	Tricolored heron	669	669	21		4	1				309.9		17.7	576	wild	small	acceptable						444445576
1054	Animalia	Chordata	Aves	Pelecaniformes	Ardeidae	Ixobrychus	minutus	Little bittern	730	730								101		6.9	450	wild	medium	acceptable						450729820
1055	Animalia	Chordata	Aves	Pelecaniformes	Ardeidae	Nycticorax	nycticorax	Black-crowned night heron	365	365	25		4	1		24.2		800		21.1	1	wild	medium	acceptable						1438444445
1056	Animalia	Chordata	Aves	Pelecaniformes	Balaenicipitidae	Balaeniceps	rex	Shoebill										5984		35.7	575	captivity	small	acceptable						575820
1057	Animalia	Chordata	Aves	Pelecaniformes	Pelecanidae	Pelecanus	crispus	Dalmatian pelican										9550		35.3	575	captivity	large	acceptable						575820
1058	Animalia	Chordata	Aves	Pelecaniformes	Pelecanidae	Pelecanus	erythrorhynchos	American white pelican	1095	1095	36		2	1		110		6129		54	576	wild	medium	acceptable						444445576
1059	Animalia	Chordata	Aves	Pelecaniformes	Pelecanidae	Pelecanus	occidentalis	Brown pelican	365	730	29		3	1		63.5		3115.8	0.112	43	445	unknown	medium	acceptable						61438444445732
1060	Animalia	Chordata	Aves	Pelecaniformes	Pelecanidae	Pelecanus	onocrotalus	Great white pelican										9520		51	575	captivity	large	acceptable						575820
1061	Animalia	Chordata	Aves	Pelecaniformes	Threskiornithidae	Bostrychia	carunculata	Wattled ibis												12	649	captivity	small	acceptable						649
1062	Animalia	Chordata	Aves	Pelecaniformes	Threskiornithidae	Bostrychia	hagedash	Hadada ibis										1238		16	649	captivity	small	acceptable						649820
1063	Animalia	Chordata	Aves	Pelecaniformes	Threskiornithidae	Bostrychia	rara	Spot-breasted ibis														unknown	small	low						649
1064	Animalia	Chordata	Aves	Pelecaniformes	Threskiornithidae	Eudocimus	albus	White ibis	730	730	22		3	1		36.3		940	0.13	27.6	649	captivity	medium	acceptable						444445649732
1065	Animalia	Chordata	Aves	Pelecaniformes	Threskiornithidae	Eudocimus	ruber	Scarlet ibis			23		2					615		33.2	649	captivity	large	acceptable						444649
1066	Animalia	Chordata	Aves	Pelecaniformes	Threskiornithidae	Geronticus	calvus	Bald ibis												15.3	649	captivity	medium	acceptable						649
1067	Animalia	Chordata	Aves	Pelecaniformes	Threskiornithidae	Geronticus	eremita	Northern bald ibis										1202	0.237	32.9	649	captivity	large	acceptable						649732820
1068	Animalia	Chordata	Aves	Pelecaniformes	Threskiornithidae	Nipponia	nippon	Crested ibis										1900		25.8	649	captivity	tiny	acceptable						649820
1069	Animalia	Chordata	Aves	Pelecaniformes	Threskiornithidae	Phimosus	infuscatus	Whispering ibis										559		20	649	captivity	small	acceptable						649820
1070	Animalia	Chordata	Aves	Pelecaniformes	Threskiornithidae	Platalea	ajaja	Roseate spoonbill	1095	1095	23		3	1		50		1036.97		28		unknown	medium	acceptable						61438444445
1071	Animalia	Chordata	Aves	Pelecaniformes	Threskiornithidae	Platalea	alba	African spoonbill										1521		17.9	649	captivity	small	acceptable						649820
1072	Animalia	Chordata	Aves	Pelecaniformes	Threskiornithidae	Platalea	flavipes	Yellow-billed spoonbill										1747.5		28.6	649	captivity	small	acceptable						649820
1073	Animalia	Chordata	Aves	Pelecaniformes	Threskiornithidae	Platalea	leucorodia	Eurasian spoonbill	1095	1095								1868	0.174	30.1	649	captivity	medium	acceptable						649729732820
1074	Animalia	Chordata	Aves	Pelecaniformes	Threskiornithidae	Platalea	minor	Black-faced spoonbill										1228		15	649	captivity	medium	acceptable						649820
1075	Animalia	Chordata	Aves	Pelecaniformes	Threskiornithidae	Plegadis	chihi	White-faced ibis	730	730	21		3.5	1		29.35		487.5		20.4	649	captivity	medium	acceptable						444445649
1076	Animalia	Chordata	Aves	Pelecaniformes	Threskiornithidae	Plegadis	falcinellus	Glossy ibis	1095	1095	21		3	1		166		431.2		26.8	649	captivity	large	high						444445649729
1077	Animalia	Chordata	Aves	Pelecaniformes	Threskiornithidae	Plegadis	ridgwayi	Puna ibis										584		18	649	captivity	medium	acceptable						649820
1078	Animalia	Chordata	Aves	Pelecaniformes	Threskiornithidae	Pseudibis	papillosa	Black ibis												30	649	captivity	tiny	acceptable						649
1079	Animalia	Chordata	Aves	Pelecaniformes	Threskiornithidae	Theristicus	caerulescens	Plumbeous ibis										1500				unknown	small	low						649820
1080	Animalia	Chordata	Aves	Pelecaniformes	Threskiornithidae	Theristicus	caudatus	Buff-necked ibis										1726		22	649	captivity	small	acceptable						649820
1081	Animalia	Chordata	Aves	Pelecaniformes	Threskiornithidae	Theristicus	melanopis	Black-faced ibis												34.5	649	captivity	medium	acceptable						649
1082	Animalia	Chordata	Aves	Pelecaniformes	Threskiornithidae	Threskiornis	aethiopicus	Sacred ibis										1530		37	649	captivity	large	acceptable						61649
1083	Animalia	Chordata	Aves	Pelecaniformes	Threskiornithidae	Threskiornis	melanocephalus	Black-headed ibis												28.2	649	captivity	medium	acceptable						649
1084	Animalia	Chordata	Aves	Pelecaniformes	Threskiornithidae	Threskiornis	molucca	Australian ibis										1806		33.2	649	captivity	small	acceptable						649820
1085	Animalia	Chordata	Aves	Pelecaniformes	Threskiornithidae	Threskiornis	spinicollis	Straw-necked ibis										1351.5		39.4	649	captivity	medium	acceptable						649820
1086	Animalia	Chordata	Aves	Phaethontiformes	Phaethontidae	Phaethon	aethereus	Red-billed tropicbird			44		1					750		17.6	427	wild	medium	acceptable						427444820
1087	Animalia	Chordata	Aves	Phaethontiformes	Phaethontidae	Phaethon	rubricauda	Red-tailed tropicbird	274	274	45		1	1		54		593.2		32.7	427	wild	small	acceptable						427444445
1088	Animalia	Chordata	Aves	Phoenicopteriformes	Phoenicopteridae	Phoeniconaias	minor	Lesser flamingo										1500		41	991	wild	medium	acceptable						820991
1089	Animalia	Chordata	Aves	Phoenicopteriformes	Phoenicopteridae	Phoenicopterus	chilensis	Chilean flamingo										2277		36.7	600	captivity	large	acceptable						600820
1090	Animalia	Chordata	Aves	Phoenicopteriformes	Phoenicopteridae	Phoenicopterus	roseus	Greater flamingo	1825	1825	30		1					2500		44	1	captivity	large	acceptable						1,61,438,729
1091	Animalia	Chordata	Aves	Phoenicopteriformes	Phoenicopteridae	Phoenicopterus	ruber	American flamingo										3065.8				unknown	medium	low						4278201143
1092	Animalia	Chordata	Aves	Piciformes	Picidae	Colaptes	auratus	Northern flicker	365	365	11		4	1		5.48		120		12.5	579	wild	small	acceptable						444445579
1093	Animalia	Chordata	Aves	Piciformes	Picidae	Dendrocopos	leucotos	White-backed woodpecker										117	0.323	15.9	450	wild	medium	acceptable						450732820
1094	Animalia	Chordata	Aves	Piciformes	Picidae	Dendrocopos	major	Great spotted woodpecker	365	365								75.1	0.402	12.7	450	wild	medium	acceptable						450729732820
1095	Animalia	Chordata	Aves	Piciformes	Picidae	Dendrocopos	medius	Middle spotted woodpecker	365	365								59		8	729	wild	medium	acceptable						729820
1096	Animalia	Chordata	Aves	Piciformes	Picidae	Dendrocopos	minor	Lesser spotted woodpecker	365	365								19.8		9.8	450	wild	medium	acceptable						450729820
1097	Animalia	Chordata	Aves	Piciformes	Picidae	Dendrocopos	syriacus	Syrian woodpecker										76.8		10.9	450	wild	medium	acceptable						450820
1098	Animalia	Chordata	Aves	Piciformes	Picidae	Dryocopus	martius	Black woodpecker	365	365								321	0.308	14	450	wild	medium	acceptable						450729732820
1099	Animalia	Chordata	Aves	Piciformes	Picidae	Dryocopus	pileatus	Pileated woodpecker	354	365	18		4	1				364	0.276	13	427	wild	tiny	acceptable						427444445732
1100	Animalia	Chordata	Aves	Piciformes	Picidae	Jynx	torquilla	Eurasian wryneck	365	365								35	0.373	10	729	wild	medium	acceptable						729732820
1101	Animalia	Chordata	Aves	Piciformes	Picidae	Melanerpes	aurifrons	Golden-fronted woodpecker	365	365	13		4.5	2				81.63				unknown	small	low						444445579
1102	Animalia	Chordata	Aves	Piciformes	Picidae	Melanerpes	carolinus	Red-bellied woodpecker	365	365	12		4	2		8		72.5		20.7		unknown	medium	acceptable						444445
1103	Animalia	Chordata	Aves	Piciformes	Picidae	Melanerpes	erythrocephalus	Red-headed woodpecker	365	365	14		5	2				75		10		unknown	medium	acceptable						444445
1104	Animalia	Chordata	Aves	Piciformes	Picidae	Melanerpes	formicivorus	Acorn woodpecker	694	766	14		4	2		4.7		79.7		17.2	427	wild	medium	acceptable			0.737	73		427435444445820
1105	Animalia	Chordata	Aves	Piciformes	Picidae	Melanerpes	uropygialis	Gila woodpecker			14		4	2				65		11	427	wild	medium	acceptable						427444445
1106	Animalia	Chordata	Aves	Piciformes	Picidae	Picoides	borealis	Red-cockaded woodpecker	240	240	11		3	1		3.2		56		16.1	427	wild	medium	acceptable						427437444445
1107	Animalia	Chordata	Aves	Piciformes	Picidae	Picoides	nuttallii	Nuttall's woodpecker										37.4		7.8	427	wild	medium	acceptable						427820
1108	Animalia	Chordata	Aves	Piciformes	Picidae	Picoides	pubescens	Downy woodpecker	365	365	12		5	1		1.67		25.6		11.9	427	wild	medium	acceptable			0.383	21.7		427435444445820
1109	Animalia	Chordata	Aves	Piciformes	Picidae	Picoides	scalaris	Ladder-backed woodpecker	365	365	13		4	1				30.3				unknown	small	low						444445579
1110	Animalia	Chordata	Aves	Piciformes	Picidae	Picoides	tridactylus	Eurasian three-toed woodpecker and three-toed woodpecker										65.7		11.2	450	wild	medium	acceptable						450820
1111	Animalia	Chordata	Aves	Piciformes	Picidae	Picoides	villosus	Hairy woodpecker	365	365	14		4	1				62		15.9	427	wild	medium	acceptable						427444445
1112	Animalia	Chordata	Aves	Piciformes	Picidae	Picus	canus	Grey-faced woodpecker and grey-headed woodpecker										137	0.364			unknown	small	low						450732820
1113	Animalia	Chordata	Aves	Piciformes	Picidae	Picus	viridis	Eurasian green woodpecker	365	365								176		15.2	450	wild	medium	acceptable						450729820
1114	Animalia	Chordata	Aves	Piciformes	Picidae	Sphyrapicus	nuchalis	Red-naped sapsucker										48.5		4.9	427	wild	medium	acceptable						427820
1115	Animalia	Chordata	Aves	Piciformes	Picidae	Sphyrapicus	ruber	Red-breasted sapsucker										55		4.8	427	wild	medium	acceptable						427820
1116	Animalia	Chordata	Aves	Piciformes	Picidae	Sphyrapicus	varius	Yellow-bellied sapsucker	365	365	12		5	1		2.5		45		7.8	427	wild	medium	acceptable						427444445
1117	Animalia	Chordata	Aves	Piciformes	Ramphastidae	Ramphastos	toco	Toco toucan			16							540		16.2	986	captivity	medium	acceptable						986
1118	Animalia	Chordata	Aves	Podicipediformes	Podicipedidae	Aechmophorus	occidentalis	Western grebe	365	365	23		3			30.7		1475.5		14	1	wild	small	acceptable						1444445977
1119	Animalia	Chordata	Aves	Podicipediformes	Podicipedidae	Podiceps	auritus	Horned grebe	365	365	24		6	1		17		485				unknown	small	low						444445450972
1120	Animalia	Chordata	Aves	Podicipediformes	Podicipedidae	Podiceps	cristatus	Great crested grebe	730	730								738.7		19.2	450	wild	medium	acceptable						450729820
1121	Animalia	Chordata	Aves	Podicipediformes	Podicipedidae	Podiceps	grisegena	Red-necked grebe	365	365	22		4.5	1				1100		11	427	wild	small	questionable						427444445
1122	Animalia	Chordata	Aves	Podicipediformes	Podicipedidae	Podiceps	nigricollis	Eared grebe	730	730	21		3					392		13.1	450	wild	small	acceptable						444445450
1123	Animalia	Chordata	Aves	Podicipediformes	Podicipedidae	Podilymbus	podiceps	Pied-billed grebe	365	365	23		6.23			14.9		430				unknown	tiny	low						445
1124	Animalia	Chordata	Aves	Podicipediformes	Podicipedidae	Tachybaptus	ruficollis	Little grebe	365	365								174		17.5	450	wild	medium	acceptable						450729820
1125	Animalia	Chordata	Aves	Procellariiformes	Diomedeidae	Diomedea	epomophora	Royal albatross										9000	0.026	58	1	wild	medium	acceptable						1436732820952
1126	Animalia	Chordata	Aves	Procellariiformes	Diomedeidae	Diomedea	exulans	Wandering albatross										7046.7	0.031	50	952	wild	medium	acceptable			20.3649	8130		4.35733e+19
1127	Animalia	Chordata	Aves	Procellariiformes	Diomedeidae	Phoebastria	albatrus	Short-tailed albatross										4411				unknown	small	low						427820
1128	Animalia	Chordata	Aves	Procellariiformes	Diomedeidae	Phoebastria	immutabilis	Laysan albatross	3141	3068	64		1	1		167.2		3150		65	718	wild	large	acceptable			7.462	2522		435445718820
1129	Animalia	Chordata	Aves	Procellariiformes	Diomedeidae	Phoebastria	irrorata	Waved albatross										3395		40	1	wild	medium	acceptable						1820
1130	Animalia	Chordata	Aves	Procellariiformes	Diomedeidae	Phoebastria	nigripes	Black-footed albatross	1825	1825	65		1	1		182.5		2800		42.1	427	wild	large	acceptable						427445977
1131	Animalia	Chordata	Aves	Procellariiformes	Diomedeidae	Thalassarche	chlororhynchos	Yellow-nosed albatross										3890	0.081	37	1	wild	medium	acceptable						1732972
1132	Animalia	Chordata	Aves	Procellariiformes	Diomedeidae	Thalassarche	chrysostoma	Grey-headed albatross										3753	0.068	47.2	427	wild	medium	acceptable			8.5312	3753		4274357321143
1133	Animalia	Chordata	Aves	Procellariiformes	Diomedeidae	Thalassarche	melanophris	Black-browed albatross										3232	0.068	43.7	427	wild	medium	acceptable						4277328201124
1134	Animalia	Chordata	Aves	Procellariiformes	Hydrobatidae	Hydrobates	pelagicus	European storm petrel	1095	1095	35		1					25.2		33.8	553	wild	medium	acceptable						444553729820
1135	Animalia	Chordata	Aves	Procellariiformes	Hydrobatidae	Oceanodroma	castro	Harcourt's storm petrel	1826	1826	42		1	1		7.5		42	0.117	36	972	wild	medium	acceptable						444445732972
1136	Animalia	Chordata	Aves	Procellariiformes	Hydrobatidae	Oceanodroma	furcata	Fork-tailed storm petrel	1095	1095	52		1	1				45.2	0.119	18	427	wild	small	questionable						427444445732
1137	Animalia	Chordata	Aves	Procellariiformes	Hydrobatidae	Oceanodroma	homochroa	Ashy storm-petrel										36.9		31	977	wild	small	acceptable						820977
1138	Animalia	Chordata	Aves	Procellariiformes	Hydrobatidae	Oceanodroma	leucorhoa	Leach's storm petrel	1826	1826	41		1	1		4.2		44.6	0.092	36	1	wild	medium	acceptable						1.43244e+22
1139	Animalia	Chordata	Aves	Procellariiformes	Hydrobatidae	Oceanodroma	tristrami	Sooty storm petrel	1825	1825	45							87				unknown	small	low						445576977
1140	Animalia	Chordata	Aves	Procellariiformes	Procellariidae	Bulweria	bulwerii	Bulwer's petrel	1461	1461	44		1	1		16.9		99		22.9	818	wild	small	acceptable			0.513975	87		425445818820
1141	Animalia	Chordata	Aves	Procellariiformes	Procellariidae	Calonectris	diomedea	Cory's shearwater	1095	1095								535		24.8	450	wild	medium	acceptable						450729820
1142	Animalia	Chordata	Aves	Procellariiformes	Procellariidae	Daption	capense	Cape petrel										408.6	0.17	25	427	wild	medium	acceptable						427444732
1143	Animalia	Chordata	Aves	Procellariiformes	Procellariidae	Fulmarus	glacialis	Northern fulmar	2200	2200	55		1	1		65		908	0.121	51	Paul Thompson, pers. comm.	wild	medium	acceptable						2,23,444,445,732,1143
1144	Animalia	Chordata	Aves	Procellariiformes	Procellariidae	Fulmarus	glacialoides	Southern fulmar										795		45	919	wild	medium	acceptable						8209191150
1145	Animalia	Chordata	Aves	Procellariiformes	Procellariidae	Macronectes	giganteus	Southern giant petrel										3697.5		47	1157	wild	small	acceptable						4278201157
1146	Animalia	Chordata	Aves	Procellariiformes	Procellariidae	Pagodroma	nivea	Snow petrel										268	0.183	46	919	wild	medium	acceptable						7328209191143
1147	Animalia	Chordata	Aves	Procellariiformes	Procellariidae	Procellaria	parkinsoni	Black petrel										702.5		17	1	wild	medium	acceptable						1820
1148	Animalia	Chordata	Aves	Procellariiformes	Procellariidae	Pterodroma	alba	Phoenix petrel										259		11.3	576	wild	medium	acceptable						576820
1149	Animalia	Chordata	Aves	Procellariiformes	Procellariidae	Pterodroma	hypoleuca	Bonin Island petrel			49		1	1		7.7		168.6	0.091	30.8	427	wild	medium	acceptable						427445732
1150	Animalia	Chordata	Aves	Procellariiformes	Procellariidae	Pterodroma	leucoptera	Gould's petrel										147.5		20	1	wild	medium	acceptable						1820
1151	Animalia	Chordata	Aves	Procellariiformes	Procellariidae	Pterodroma	phaeopygia	Darked-rump petrel			55		1	1				425	0.082			unknown	small	low						445576732
1152	Animalia	Chordata	Aves	Procellariiformes	Procellariidae	Pterodroma	sandwichensis	Hawaiian petrel										434		13.1	427	wild	medium	acceptable						427820
1153	Animalia	Chordata	Aves	Procellariiformes	Procellariidae	Puffinus	carneipes	Flesh-footed shearwater										690		30.2	972	wild	medium	acceptable						972
1154	Animalia	Chordata	Aves	Procellariiformes	Procellariidae	Puffinus	griseus	Sooty shearwater										740		34	952	unknown	medium	acceptable						952
1155	Animalia	Chordata	Aves	Procellariiformes	Procellariidae	Puffinus	lherminieri	Audobon's shearwater			51		1					130				unknown	small	low						1444
1156	Animalia	Chordata	Aves	Procellariiformes	Procellariidae	Puffinus	mauretanicus	Balearic shearwater										497				unknown	small	low						450820
1157	Animalia	Chordata	Aves	Procellariiformes	Procellariidae	Puffinus	nativitatis	Christmas Island shearwater	1461	1461	51		1	1		36.7		356				unknown	small	low			1.48808	307.6		425427445576820
1158	Animalia	Chordata	Aves	Procellariiformes	Procellariidae	Puffinus	pacificus	Wedge-tailed shearwater	1461	1461	53		1	1		39		337.8	0.069	29	427	wild	medium	acceptable						427445732
1159	Animalia	Chordata	Aves	Procellariiformes	Procellariidae	Puffinus	puffinus	Manx shearwater	1825	1643	51		1	1		45		434		50.9	450	wild	medium	acceptable						444445450729
1160	Animalia	Chordata	Aves	Procellariiformes	Procellariidae	Puffinus	tenuirostris	Short-tailed shearwater			53		1					499.4		39.9	972	wild	medium	acceptable						4449721143
1162	Animalia	Chordata	Aves	Psittaciformes	Psittacidae	Agapornis	fischeri	Fischer's lovebird										48.3		12.6	669	captivity	large	questionable						600669820979
1163	Animalia	Chordata	Aves	Psittaciformes	Psittacidae	Agapornis	lilianae	Nyasa loverbird										37.3		19.2	669	captivity	medium	acceptable						669820
1164	Animalia	Chordata	Aves	Psittaciformes	Psittacidae	Agapornis	pullarius	Red-headed lovebird										43		18	575	captivity	small	acceptable						575669
1165	Animalia	Chordata	Aves	Psittaciformes	Psittacidae	Agapornis	roseicollis	Rosy-faced lovebird	150	150	23		5					54.8				unknown	medium	low						979988989
1166	Animalia	Chordata	Aves	Psittaciformes	Psittacidae	Agapornis	taranta	Black-winged lovebird										57.5		14.6	669	captivity	tiny	acceptable						669820979
1167	Animalia	Chordata	Aves	Psittaciformes	Psittacidae	Alisterus	scapularis	Australian king parrot										232.5		26.6	669	captivity	medium	acceptable						669820979
1168	Animalia	Chordata	Aves	Psittaciformes	Psittacidae	Amazona	aestiva	Blue-fronted amazon										451	0.181	49	669	captivity	large	acceptable						669732820
1169	Animalia	Chordata	Aves	Psittaciformes	Psittacidae	Amazona	albifrons	White-fronted parrot										215		25.3	669	captivity	medium	acceptable						669
1170	Animalia	Chordata	Aves	Psittaciformes	Psittacidae	Amazona	amazonica	Orange-winged amazon										370		30	575	captivity	medium	acceptable						575669820
1171	Animalia	Chordata	Aves	Psittaciformes	Psittacidae	Amazona	auropalliata	Yellow-naped parrot												49	575	captivity	medium	acceptable						575979
1172	Animalia	Chordata	Aves	Psittaciformes	Psittacidae	Amazona	autumnalis	Red-lored parrot										416		27	669	captivity	medium	acceptable						669820
1173	Animalia	Chordata	Aves	Psittaciformes	Psittacidae	Amazona	barbadensis	Yellow-shouldered amazon										270				unknown	medium	low						820979
1174	Animalia	Chordata	Aves	Psittaciformes	Psittacidae	Amazona	farinosa	Mealy parrot										626				unknown	medium	low						820979
1175	Animalia	Chordata	Aves	Psittaciformes	Psittacidae	Amazona	festiva	Festive amazon										430		24.5	669	captivity	medium	acceptable						669820
1176	Animalia	Chordata	Aves	Psittaciformes	Psittacidae	Amazona	finschi	Lilac-crowned parrot										302	0.186	25.8	669	captivity	medium	acceptable						669732820
1177	Animalia	Chordata	Aves	Psittaciformes	Psittacidae	Amazona	guildingii	St. Vincent parrot										646		28	669	captivity	small	acceptable						669820
1178	Animalia	Chordata	Aves	Psittaciformes	Psittacidae	Amazona	leucocephala	Cuban parrot										235.5				unknown	medium	low						820979
1179	Animalia	Chordata	Aves	Psittaciformes	Psittacidae	Amazona	ochrocephala	Yellow-crowned parrot										430	0.158	56	669	captivity	medium	acceptable						669732
1180	Animalia	Chordata	Aves	Psittaciformes	Psittacidae	Amazona	oratrix	Yellow-headed parrot										517				unknown	medium	low						820979
1181	Animalia	Chordata	Aves	Psittaciformes	Psittacidae	Amazona	rhodocorytha	Red-browed parrot												44	669	captivity	medium	acceptable						669
1182	Animalia	Chordata	Aves	Psittaciformes	Psittacidae	Amazona	versicolor	St. Lucia amazon										676				unknown	medium	low						820979
1183	Animalia	Chordata	Aves	Psittaciformes	Psittacidae	Amazona	viridigenalis	Red-crowned parrot										316				unknown	medium	low						820979
1184	Animalia	Chordata	Aves	Psittaciformes	Psittacidae	Amazona	vittata	Puerto Rican amazon														unknown	small	low						669979
1185	Animalia	Chordata	Aves	Psittaciformes	Psittacidae	Anodorhynchus	glaucus	Glaucous macaw														unknown	small	low						669
1186	Animalia	Chordata	Aves	Psittaciformes	Psittacidae	Anodorhynchus	hyacinthinus	Hyacinth macaw										1330		38.8	669	captivity	tiny	acceptable						669979
1187	Animalia	Chordata	Aves	Psittaciformes	Psittacidae	Anodorhynchus	leari	Lear's macaw										940		38.3	669	captivity	small	acceptable						669820
1188	Animalia	Chordata	Aves	Psittaciformes	Psittacidae	Aprosmictus	erythropterus	Red-winged parrot										136		24.4	669	captivity	medium	acceptable						669820979
1189	Animalia	Chordata	Aves	Psittaciformes	Psittacidae	Ara	ambiguus	Great green macaw										1300	0.119	29	669	captivity	small	acceptable						669732820
1190	Animalia	Chordata	Aves	Psittaciformes	Psittacidae	Ara	ararauna	Blue-and-yellow macaw										1030	0.126	43	575	captivity	large	acceptable						575669732979
1191	Animalia	Chordata	Aves	Psittaciformes	Psittacidae	Ara	chloropterus	Red-and-green macaw			28		2.5					1220	0.112	50.1	669	captivity	small	acceptable						669732979
1192	Animalia	Chordata	Aves	Psittaciformes	Psittacidae	Ara	glaucogularis	Blue-throated macaw										784		22	669	captivity	medium	acceptable						669820979
1193	Animalia	Chordata	Aves	Psittaciformes	Psittacidae	Ara	macao	Scarlet macaw										1040	0.12	33	669	captivity	large	acceptable						575669732979986
1194	Animalia	Chordata	Aves	Psittaciformes	Psittacidae	Ara	militaris	Military macaw										1134	0.12	46	669	captivity	large	acceptable						669732820979
1195	Animalia	Chordata	Aves	Psittaciformes	Psittacidae	Ara	rubrogenys	Red-fronted macaw										470	0.13	23	669	captivity	medium	acceptable						669732979
1196	Animalia	Chordata	Aves	Psittaciformes	Psittacidae	Ara	severus	Chestnut-fronted macaw										343		28.5	669	captivity	small	acceptable						669820
1197	Animalia	Chordata	Aves	Psittaciformes	Psittacidae	Aratinga	acuticaudata	Blue-crowned parakeet										171		31	669	captivity	medium	acceptable						669820
1198	Animalia	Chordata	Aves	Psittaciformes	Psittacidae	Aratinga	auricapillus	Golden-capped parakeet										130		20.9	669	captivity	small	acceptable						669820
1199	Animalia	Chordata	Aves	Psittaciformes	Psittacidae	Aratinga	canicularis	Orange-fronted parakeet										85		16.2	669	captivity	small	acceptable						669820979
1200	Animalia	Chordata	Aves	Psittaciformes	Psittacidae	Aratinga	chloroptera	Hispaniolan parakeet										146				unknown	medium	low						820979
1201	Animalia	Chordata	Aves	Psittaciformes	Psittacidae	Aratinga	erythrogenys	Red-masked parakeet										151		26.2	669	captivity	small	acceptable						669820
1202	Animalia	Chordata	Aves	Psittaciformes	Psittacidae	Aratinga	holochlora	Green parakeet										138		21.8	669	captivity	medium	acceptable						669820
1203	Animalia	Chordata	Aves	Psittaciformes	Psittacidae	Barnardius	zonarius	Port Lincoln ringneck										150		17.9	669	captivity	small	acceptable			0.718	137		435669979
1204	Animalia	Chordata	Aves	Psittaciformes	Psittacidae	Bolborhynchus	orbygnesius	Andean parakeet										43.1		9.2	669	captivity	small	acceptable						669820
1205	Animalia	Chordata	Aves	Psittaciformes	Psittacidae	Brotogeris	chiriri	Yellow-chevroned parakeet			26		5					61.6		19	669	captivity	small	acceptable						445669
1206	Animalia	Chordata	Aves	Psittaciformes	Psittacidae	Brotogeris	pyrrhoptera	Grey-cheeked parakeet										64		11.3	669	captivity	small	acceptable						669820
1207	Animalia	Chordata	Aves	Psittaciformes	Psittacidae	Brotogeris	sanctithomae	Tui parakeet										59		13.2	669	captivity	small	acceptable						669820
1208	Animalia	Chordata	Aves	Psittaciformes	Psittacidae	Brotogeris	tirica	Plain parakeet										63		11	669	captivity	small	acceptable						669
1209	Animalia	Chordata	Aves	Psittaciformes	Psittacidae	Brotogeris	versicolurus	Canary-winged parakeet	730	730	25		5	1				71.6		10.3	669	captivity	small	acceptable						445669979
1210	Animalia	Chordata	Aves	Psittaciformes	Psittacidae	Cacatua	alba	White cockatoo	2000	2000	30		2					570	0.13	26.9	669	captivity	medium	acceptable						669670732
1211	Animalia	Chordata	Aves	Psittaciformes	Psittacidae	Cacatua	ducorpsii	Ducorps's cockatoo										394		30.5	669	captivity	small	acceptable						669820979
1212	Animalia	Chordata	Aves	Psittaciformes	Psittacidae	Cacatua	galerita	Sulphur-crested cockatoo			27		2					800		57	669	captivity	large	acceptable			3.419	776.1		435491669979
1213	Animalia	Chordata	Aves	Psittaciformes	Psittacidae	Cacatua	goffiniana	Tanimbar cockatoo										275		26	website feedback	captivity	small	questionable						669820
1214	Animalia	Chordata	Aves	Psittaciformes	Psittacidae	Cacatua	haematuropygia	Philippine cockatoo										288	0.13	17.3	669	captivity	medium	questionable						669732820979
1215	Animalia	Chordata	Aves	Psittaciformes	Psittacidae	Cacatua	leadbeateri	Pink cockatoo										390		83	852	captivity	medium	acceptable						669852979
1216	Animalia	Chordata	Aves	Psittaciformes	Psittacidae	Cacatua	moluccensis	Salmon-crested cockatoo										830		65.8	669	captivity	large	acceptable						491669979
1217	Animalia	Chordata	Aves	Psittaciformes	Psittacidae	Cacatua	ophthalmica	Blue-eyed cockatoo										492		31.9	669	captivity	medium	acceptable						669820979
1218	Animalia	Chordata	Aves	Psittaciformes	Psittacidae	Cacatua	pastinator	Western corella										637		26.3	669	captivity	small	acceptable						669820
1219	Animalia	Chordata	Aves	Psittaciformes	Psittacidae	Cacatua	sanguinea	Little corella										350	0.165	46.9	669	captivity	medium	acceptable						669732979
1220	Animalia	Chordata	Aves	Psittaciformes	Psittacidae	Cacatua	sulphurea	Yellow-crested cockatoo										340	0.138	49.7	669	captivity	medium	acceptable						491669732979
1221	Animalia	Chordata	Aves	Psittaciformes	Psittacidae	Cacatua	tenuirostris	Long-billed corella										567		43	669	captivity	medium	acceptable						669820
1222	Animalia	Chordata	Aves	Psittaciformes	Psittacidae	Callocephalon	fimbriatum	Gang-gang cockatoo										256		27.5	669	captivity	medium	acceptable						669820979
1223	Animalia	Chordata	Aves	Psittaciformes	Psittacidae	Calyptorhynchus	banksii	Banksian cockatoo										723.7		45.4	669	captivity	medium	acceptable						669820979
1224	Animalia	Chordata	Aves	Psittaciformes	Psittacidae	Calyptorhynchus	baudinii	Long-billed black cockatoo										620		47	669	captivity	small	acceptable						669820
1225	Animalia	Chordata	Aves	Psittaciformes	Psittacidae	Calyptorhynchus	funereus	Yellow-tailed black cockatoo										678.5	0.124	41	669	captivity	medium	acceptable						669732820
1226	Animalia	Chordata	Aves	Psittaciformes	Psittacidae	Calyptorhynchus	lathami	Glossy black cockatoo										437				unknown	medium	low						820979
1227	Animalia	Chordata	Aves	Psittaciformes	Psittacidae	Chalcopsitta	atra	Black lory										260		17.5	669	captivity	small	acceptable						669
1228	Animalia	Chordata	Aves	Psittaciformes	Psittacidae	Chalcopsitta	sintillata	Yellow-streaked lory										190		19.7	669	captivity	medium	acceptable						669820
1229	Animalia	Chordata	Aves	Psittaciformes	Psittacidae	Charmosyna	papou	Papuan lorikeet										83		11.3	669	captivity	medium	acceptable						669820979
1230	Animalia	Chordata	Aves	Psittaciformes	Psittacidae	Conuropsis	carolinensis	Carolina parakeet			22		2.5	1				100		30	445	captivity	small	acceptable						445
1231	Animalia	Chordata	Aves	Psittaciformes	Psittacidae	Coracopsis	nigra	Black parrot										193.5		34.1	669	captivity	medium	acceptable						669820
1232	Animalia	Chordata	Aves	Psittaciformes	Psittacidae	Coracopsis	vasa	Vasa parrot										525		53.9	669	captivity	medium	acceptable						669820
1233	Animalia	Chordata	Aves	Psittaciformes	Psittacidae	Cyanoliseus	patagonus	Patagonian conure										278		19.5	669	captivity	large	acceptable						669820979
1234	Animalia	Chordata	Aves	Psittaciformes	Psittacidae	Cyanopsitta	spixii	Spix's macaw										200		27	669	captivity	small	acceptable						669820
1235	Animalia	Chordata	Aves	Psittaciformes	Psittacidae	Cyanoramphus	auriceps	Yellow-fronted parakeet										46		9.3	669	captivity	medium	acceptable						669820
1236	Animalia	Chordata	Aves	Psittaciformes	Psittacidae	Cyanoramphus	novaezelandiae	Red-fronted parakeet										92.6		12.4	669	captivity	medium	acceptable						669820979
1237	Animalia	Chordata	Aves	Psittaciformes	Psittacidae	Deroptyus	accipitrinus	Red-fan parrot										246		21.8	575	captivity	medium	acceptable						575669820979
1238	Animalia	Chordata	Aves	Psittaciformes	Psittacidae	Diopsittaca	nobilis	Red-shouldered macaw										151		22.9	669	captivity	small	acceptable						669820
1239	Animalia	Chordata	Aves	Psittaciformes	Psittacidae	Eclectus	roratus	Eclectus parrot										440	0.128	28.5	669	captivity	large	acceptable						669732979
1240	Animalia	Chordata	Aves	Psittaciformes	Psittacidae	Enicognathus	leptorhynchus	Slender-billed parakeet										193		15.3	669	captivity	small	acceptable						669820
1241	Animalia	Chordata	Aves	Psittaciformes	Psittacidae	Eolophus	roseicapilla	Galah										300	0.173	40	575	captivity	large	acceptable			1.248	268.7		435575732979
1242	Animalia	Chordata	Aves	Psittaciformes	Psittacidae	Eos	bornea	Red lory										156		24.7	669	captivity	medium	acceptable						669820979
1243	Animalia	Chordata	Aves	Psittaciformes	Psittacidae	Eos	cyanogenia	Black-winged lory										167		18.1	669	captivity	tiny	acceptable						669820
1244	Animalia	Chordata	Aves	Psittaciformes	Psittacidae	Eos	histrio	Red-and-blue lory												15.2	669	captivity	small	acceptable						669
1245	Animalia	Chordata	Aves	Psittaciformes	Psittacidae	Eos	reticulata	Blue-streaked lory												16.6	669	captivity	medium	acceptable						669979
1246	Animalia	Chordata	Aves	Psittaciformes	Psittacidae	Eos	squamata	Violet-necked lory												16.5	669	captivity	small	acceptable						669
1247	Animalia	Chordata	Aves	Psittaciformes	Psittacidae	Eunymphicus	cornutus	Horned parakeet										130		19.7	575	captivity	small	acceptable						575820
1248	Animalia	Chordata	Aves	Psittaciformes	Psittacidae	Forpus	coelestis	Pacific parrotlet										26.2		10.4	669	captivity	medium	acceptable						669820979
1249	Animalia	Chordata	Aves	Psittaciformes	Psittacidae	Forpus	cyanopygius	Mexican parrotlet										33.5		10.5	669	captivity	small	acceptable						669820
1250	Animalia	Chordata	Aves	Psittaciformes	Psittacidae	Forpus	passerinus	Green-rumped parrotlet										24	0.235	11.6	669	captivity	small	acceptable						669732
1251	Animalia	Chordata	Aves	Psittaciformes	Psittacidae	Forpus	xanthops	Yellow-faced parrotlet												10.5	669	captivity	small	acceptable						669
1252	Animalia	Chordata	Aves	Psittaciformes	Psittacidae	Glossopsitta	concinna	Musk lorikeet										70.8		11.5	669	captivity	medium	acceptable						669820979
1253	Animalia	Chordata	Aves	Psittaciformes	Psittacidae	Glossopsitta	porphyrocephala	Purple-crowned lorikeet										44		12	669	captivity	small	acceptable						669979
1254	Animalia	Chordata	Aves	Psittaciformes	Psittacidae	Graydidascalus	brachyurus	Short-tailed parrot										159		13.2	669	captivity	small	acceptable						669820
1255	Animalia	Chordata	Aves	Psittaciformes	Psittacidae	Guaruba	guarouba	Golden conure										250		23.2	669	captivity	small	acceptable						669979
1256	Animalia	Chordata	Aves	Psittaciformes	Psittacidae	Loriculus	galgulus	Blue-crowned hanging parrot										28		14.3	669	captivity	medium	acceptable						669820979
1257	Animalia	Chordata	Aves	Psittaciformes	Psittacidae	Loriculus	philippensis	Colasisi										34.9		10.1	669	captivity	tiny	acceptable						669820
1258	Animalia	Chordata	Aves	Psittaciformes	Psittacidae	Loriculus	vernalis	Vernal hanging parrot										35.7		10.1	669	captivity	small	acceptable						669820
1259	Animalia	Chordata	Aves	Psittaciformes	Psittacidae	Lorius	domicella	Purple-naped lory										182		26	669	captivity	medium	acceptable						669820
1260	Animalia	Chordata	Aves	Psittaciformes	Psittacidae	Lorius	garrulus	Chattering lory										143		26.6	669	captivity	medium	acceptable						669820979
1261	Animalia	Chordata	Aves	Psittaciformes	Psittacidae	Lorius	lory	Black-capped lory										177		18.5	669	captivity	medium	acceptable						669820979
1262	Animalia	Chordata	Aves	Psittaciformes	Psittacidae	Melopsittacus	undulatus	Budgerigar	180	180	18		5					30	0.231	21	669	captivity	large	high			0.3035	25.2	314.15	6.24034e+19
1263	Animalia	Chordata	Aves	Psittaciformes	Psittacidae	Myiopsitta	monachus	Monk parakeet	730	730	31		7	2		4.76		81.7	0.244	22.1	669	captivity	large	acceptable			0.5189	80.4		425444445669732
1264	Animalia	Chordata	Aves	Psittaciformes	Psittacidae	Nandayus	nenday	Nanday parakeet										128		18.7	669	captivity	medium	acceptable						669820979
1265	Animalia	Chordata	Aves	Psittaciformes	Psittacidae	Neophema	chrysostoma	Blue-winged parrot										46.1		21	669	captivity	small	acceptable						669820979
1266	Animalia	Chordata	Aves	Psittaciformes	Psittacidae	Neophema	pulchella	Turquoise parrot										41.4		21	669	captivity	medium	acceptable						669820979
1267	Animalia	Chordata	Aves	Psittaciformes	Psittacidae	Neophema	splendida	Scarlet-chested parrot										38.6		14	669	captivity	medium	acceptable						669820979
1268	Animalia	Chordata	Aves	Psittaciformes	Psittacidae	Neopsephotus	bourkii	Bourke's parrot										45		12.6	669	captivity	small	acceptable						669979
1269	Animalia	Chordata	Aves	Psittaciformes	Psittacidae	Nestor	meridionalis	Kaka										429				unknown	small	low						669820979
1270	Animalia	Chordata	Aves	Psittaciformes	Psittacidae	Nestor	notabilis	Kea										867.5		47	669	captivity	medium	acceptable						669820979
1271	Animalia	Chordata	Aves	Psittaciformes	Psittacidae	Northiella	haematogaster	Bluebonnet										86.2		15.3	669	captivity	small	acceptable						669820979
1272	Animalia	Chordata	Aves	Psittaciformes	Psittacidae	Nymphicus	hollandicus	Cockatiel										90		35	669	captivity	large	acceptable						669979
1273	Animalia	Chordata	Aves	Psittaciformes	Psittacidae	Phigys	solitarius	Collared lory										83.6				unknown	small	low						669820979
1274	Animalia	Chordata	Aves	Psittaciformes	Psittacidae	Pionites	leucogaster	White-bellied parrot										155		26	669	captivity	medium	acceptable						669820979
1275	Animalia	Chordata	Aves	Psittaciformes	Psittacidae	Pionites	melanocephalus	Black-headed parrot										149		22.6	669	captivity	small	acceptable						669820
1276	Animalia	Chordata	Aves	Psittaciformes	Psittacidae	Pionopsitta	pileata	Pileated parrot										119		16.8	669	captivity	tiny	acceptable						669820
1277	Animalia	Chordata	Aves	Psittaciformes	Psittacidae	Pionus	maximiliani	Scaly-headed parrot										293		16.2	669	captivity	medium	acceptable						669820979
1278	Animalia	Chordata	Aves	Psittaciformes	Psittacidae	Pionus	menstruus	Blue-headed parrot										251		20.6	669	captivity	medium	acceptable						669820
1279	Animalia	Chordata	Aves	Psittaciformes	Psittacidae	Platycercus	elegans	Crimson rosella										124.5		26.8	669	captivity	medium	acceptable						669820
1280	Animalia	Chordata	Aves	Psittaciformes	Psittacidae	Platycercus	eximius	Eastern rosella										104		27.4	669	captivity	medium	acceptable						669820979
1281	Animalia	Chordata	Aves	Psittaciformes	Psittacidae	Platycercus	icterotis	Western rosella										63.3		13.2	669	captivity	small	questionable						669820979
1282	Animalia	Chordata	Aves	Psittaciformes	Psittacidae	Platycercus	venustus	Northern rosella										89.5		19.1	669	captivity	tiny	acceptable						669820
1283	Animalia	Chordata	Aves	Psittaciformes	Psittacidae	Poicephalus	cryptoxanthus	Brown-headed parrot										140		32.1	669	captivity	medium	acceptable						669820
1284	Animalia	Chordata	Aves	Psittaciformes	Psittacidae	Poicephalus	gulielmi	Red-fronted parrot										275		21	669	captivity	medium	acceptable						669820
1285	Animalia	Chordata	Aves	Psittaciformes	Psittacidae	Poicephalus	meyeri	Brown parrot										117.5		34.2	575	captivity	medium	acceptable						575820
1286	Animalia	Chordata	Aves	Psittaciformes	Psittacidae	Poicephalus	robustus	Brown-necked parrot										344		29.7	669	captivity	medium	acceptable						669820979
1287	Animalia	Chordata	Aves	Psittaciformes	Psittacidae	Poicephalus	rueppellii	Ruppel's parrot										116		34.3	669	captivity	small	acceptable						669820
1288	Animalia	Chordata	Aves	Psittaciformes	Psittacidae	Poicephalus	rufiventris	Red-bellied parrot										120		33.4	575	captivity	medium	acceptable						575820
1289	Animalia	Chordata	Aves	Psittaciformes	Psittacidae	Poicephalus	senegalus	Senegal parrot										155		40	669	captivity	large	acceptable						669
1290	Animalia	Chordata	Aves	Psittaciformes	Psittacidae	Polytelis	alexandrae	Alexandra's parrot										104		23.9	669	captivity	medium	acceptable						669820979
1291	Animalia	Chordata	Aves	Psittaciformes	Psittacidae	Polytelis	anthopeplus	Regent parrot										170		13.8	669	captivity	medium	acceptable						669820979
1292	Animalia	Chordata	Aves	Psittaciformes	Psittacidae	Polytelis	swainsonii	Superb parrot										153		15.1	669	captivity	medium	acceptable						669820979
1293	Animalia	Chordata	Aves	Psittaciformes	Psittacidae	Primolius	maracana	Blue-winged macaw										256		31	669	captivity	small	acceptable						669820979
1294	Animalia	Chordata	Aves	Psittaciformes	Psittacidae	Probosciger	aterrimus	Palm cockatoo										841		56.3	669	captivity	medium	acceptable						669820
1295	Animalia	Chordata	Aves	Psittaciformes	Psittacidae	Prosopeia	personata	Masked shining parrot												11.8	669	captivity	small	acceptable						669
1296	Animalia	Chordata	Aves	Psittaciformes	Psittacidae	Prosopeia	splendens	Crimson shining parrot												20.1	669	captivity	small	acceptable						669
1297	Animalia	Chordata	Aves	Psittaciformes	Psittacidae	Prosopeia	tabuensis	Red shining parrot										232	0.162			unknown	tiny	low						669732820979
1298	Animalia	Chordata	Aves	Psittaciformes	Psittacidae	Psephotus	dissimilis	Hooded parrot										55		18	669	captivity	small	acceptable						669
1299	Animalia	Chordata	Aves	Psittaciformes	Psittacidae	Psephotus	haematonotus	Red-rumped parrot										61.4		12.2	669	captivity	medium	acceptable						669820979
1300	Animalia	Chordata	Aves	Psittaciformes	Psittacidae	Psephotus	varius	Mulga parrot										61.5		11.8	669	captivity	small	acceptable						669820979
1301	Animalia	Chordata	Aves	Psittaciformes	Psittacidae	Pseudeos	fuscata	Dusky lory										149		13.4	669	captivity	medium	acceptable						669820979
1302	Animalia	Chordata	Aves	Psittaciformes	Psittacidae	Psilopsiagon	aymara	Grey-hooded parakeet										30		8.5	669	captivity	small	acceptable						669820
1303	Animalia	Chordata	Aves	Psittaciformes	Psittacidae	Psittacula	alexandri	Red-breasted parakeet										147		23.3	669	captivity	medium	acceptable						669820
1304	Animalia	Chordata	Aves	Psittaciformes	Psittacidae	Psittacula	calthropae	Layard's parakeet												14	669	captivity	small	questionable						669
1305	Animalia	Chordata	Aves	Psittaciformes	Psittacidae	Psittacula	columboides	Malabar parakeet														unknown	small	low						669
1306	Animalia	Chordata	Aves	Psittaciformes	Psittacidae	Psittacula	cyanocephala	Plum-headed parakeet										66		18.8	669	captivity	medium	questionable						669820979
1307	Animalia	Chordata	Aves	Psittaciformes	Psittacidae	Psittacula	eupatria	Alexandrine parakeet										255		30	669	captivity	medium	acceptable						669979
1308	Animalia	Chordata	Aves	Psittaciformes	Psittacidae	Psittacula	krameri	Rose-ringed parakeet										128		34	575	captivity	large	acceptable						575669979
1309	Animalia	Chordata	Aves	Psittaciformes	Psittacidae	Psittaculirostris	desmarestii	Large fig parrot										117		14.9	669	captivity	tiny	acceptable						669820
1310	Animalia	Chordata	Aves	Psittaciformes	Psittacidae	Psittaculirostris	edwardsii	Edward's fig parrot												12	669	captivity	small	acceptable						669979
1311	Animalia	Chordata	Aves	Psittaciformes	Psittacidae	Psittaculirostris	salvadorii	Salvadori's fig parrot										118		12	669	captivity	tiny	acceptable						669820
1312	Animalia	Chordata	Aves	Psittaciformes	Psittacidae	Psittacus	erithacus	Grey parrot										333	0.128	49.7	669	captivity	large	acceptable						5.7567e+21
1313	Animalia	Chordata	Aves	Psittaciformes	Psittacidae	Psitteuteles	goldiei	Goldie's lorikeet										51				unknown	small	low						669979
1314	Animalia	Chordata	Aves	Psittaciformes	Psittacidae	Psitteuteles	iris	Iris lorikeet												24.1	669	captivity	small	acceptable						669979
1315	Animalia	Chordata	Aves	Psittaciformes	Psittacidae	Psittinus	cyanurus	Blue-rumped parrot											0.124	10.2	669	captivity	small	questionable						669732
1316	Animalia	Chordata	Aves	Psittaciformes	Psittacidae	Psittrichas	fulgidus	Pesquet's parrot										865		25	669	captivity	medium	acceptable						669820979
1317	Animalia	Chordata	Aves	Psittaciformes	Psittacidae	Purpureicephalus	spurius	Red-capped parrot										116		15.3	669	captivity	small	acceptable						669820979
1318	Animalia	Chordata	Aves	Psittaciformes	Psittacidae	Pyrrhura	leucotis	White-eared conure												18.5	669	captivity	small	acceptable						669
1319	Animalia	Chordata	Aves	Psittaciformes	Psittacidae	Pyrrhura	perlata	Crimson-bellied parakeet										87		14.3	669	captivity	small	acceptable						669979
1320	Animalia	Chordata	Aves	Psittaciformes	Psittacidae	Rhynchopsitta	pachyrhyncha	Thick-billed parrot	730	730	26		3	1				360		33	669	captivity	medium	acceptable						445669
1321	Animalia	Chordata	Aves	Psittaciformes	Psittacidae	Strigops	habroptila	Kakapo	3650	1825	30		2.5					1750		60	493	captivity	small	acceptable						492493820
1322	Animalia	Chordata	Aves	Psittaciformes	Psittacidae	Tanygnathus	megalorynchos	Great-billed parrot										325		23	575	captivity	small	acceptable						575820
1323	Animalia	Chordata	Aves	Psittaciformes	Psittacidae	Tanygnathus	sumatranus	Blue-backed parrot										270.5		14.4	669	captivity	small	acceptable						669820979
1324	Animalia	Chordata	Aves	Psittaciformes	Psittacidae	Trichoglossus	euteles	Olive-headed lorikeet										73.7		16	669	captivity	small	acceptable						669820979
1325	Animalia	Chordata	Aves	Psittaciformes	Psittacidae	Trichoglossus	haematodus	Rainbow lorikeet										115.1		16.1	669	captivity	large	questionable						669820979
1326	Animalia	Chordata	Aves	Psittaciformes	Psittacidae	Trichoglossus	johnstoniae	Mindanao lorikeet										55.2		17.8	669	captivity	small	acceptable						669820979
1327	Animalia	Chordata	Aves	Psittaciformes	Psittacidae	Trichoglossus	ornatus	Ornate lorikeet												19.4	669	captivity	medium	acceptable						669
1328	Animalia	Chordata	Aves	Psittaciformes	Psittacidae	Triclaria	malachitacea	Blue-bellied parrot										90		11.9	669	captivity	tiny	acceptable						669820
1329	Animalia	Chordata	Aves	Psittaciformes	Psittacidae	Vini	australis	Blue-crowned lorikeet												13.6	669	captivity	medium	acceptable						669979
1330	Animalia	Chordata	Aves	Psittaciformes	Psittacidae	Vini	peruviana	Blue lorikeet										29		18.4	669	captivity	tiny	acceptable						669820979
1331	Animalia	Chordata	Aves	Rheiformes	Rheidae	Rhea	americana	Greater rhea	426	426	36							23000				unknown	medium	low						8209951142
1332	Animalia	Chordata	Aves	Sphenisciformes	Spheniscidae	Aptenodytes	forsteri	Emperor penguin	1825	2007								29500				unknown	small	low						762993
1333	Animalia	Chordata	Aves	Sphenisciformes	Spheniscidae	Aptenodytes	patagonicus	King penguin										13036.8	0.124	26	575	captivity	large	acceptable			25.889	13270		510575732993
1334	Animalia	Chordata	Aves	Sphenisciformes	Spheniscidae	Eudyptula	minor	Little penguin			39							1105		25.6	1300	wild	medium	acceptable						98611431300
1335	Animalia	Chordata	Aves	Sphenisciformes	Spheniscidae	Pygoscelis	papua	Gentoo penguin	730	730			2					5950				unknown	medium	low						820993
1336	Animalia	Chordata	Aves	Sphenisciformes	Spheniscidae	Spheniscus	demersus	Jackass penguin										3135		27.3	969	wild	large	acceptable						820969993
1337	Animalia	Chordata	Aves	Sphenisciformes	Spheniscidae	Spheniscus	humboldti	Humboldt penguin										4379				unknown	medium	low						820968993
1338	Animalia	Chordata	Aves	Sphenisciformes	Spheniscidae	Spheniscus	magellanicus	Magellanic penguin	1040	1040	40		1					4000	0.069	30	587	wild	medium	acceptable						448587588732
1339	Animalia	Chordata	Aves	Strigiformes	Strigidae	Aegolius	acadicus	Northern saw-whet owl	365	365	27		5.5	1		7.5		117.9		17.5		unknown	medium	acceptable			0.654	124		444445510
1340	Animalia	Chordata	Aves	Strigiformes	Strigidae	Aegolius	funereus	Boreal owl	365	365	27		5	1		9		120		15.9		unknown	medium	acceptable						4444457291143
1341	Animalia	Chordata	Aves	Strigiformes	Strigidae	Asio	flammeus	Short-eared owl	365	365	25		6	1.5		16		406	0.098	21.8		unknown	medium	acceptable						437444445729732
1342	Animalia	Chordata	Aves	Strigiformes	Strigidae	Asio	otus	Long-eared owl	365	365	27		4.5	1		17.4		249.7	0.225	27.8	579	wild	small	acceptable			0.954	252		4.35444e+17
1343	Animalia	Chordata	Aves	Strigiformes	Strigidae	Athene	cunicularia	Burrowing owl	365	365	28		8	1.5		8.9		150		11	427	wild	medium	acceptable						427437444445
1344	Animalia	Chordata	Aves	Strigiformes	Strigidae	Athene	noctua	Little owl	365	365								169		11.1	450	wild	medium	acceptable						450729820
1345	Animalia	Chordata	Aves	Strigiformes	Strigidae	Bubo	bubo	Eurasian eagle-owl	730	730								2686	0.12	68	543	captivity	large	acceptable						543729732820
1346	Animalia	Chordata	Aves	Strigiformes	Strigidae	Bubo	scandiacus	Snowy owl	730	730	32		6	1		45		2042.5	0.148	28	445	captivity	small	acceptable			4.2244	2026		1435444445732820
1347	Animalia	Chordata	Aves	Strigiformes	Strigidae	Bubo	virginianus	Great horned owl	730	730	27		3	1		34.7		1191.2	0.138	29	427	wild	medium	acceptable			5.2442	1450		4.27435e+24
1348	Animalia	Chordata	Aves	Strigiformes	Strigidae	Glaucidium	passerinum	Eurasian pygmy-owl	365	365								65.5		6	450	wild	medium	acceptable						450729820821
1349	Animalia	Chordata	Aves	Strigiformes	Strigidae	Megascops	asio	Eastern screech-owl	365	365	29		4	1		11		164.1	0.264	20.7		unknown	medium	acceptable			0.586	166		435437444445732
1350	Animalia	Chordata	Aves	Strigiformes	Strigidae	Megascops	kennicottii	Western screech-owl	365	365	30		4	1		14.05		205		19	445	captivity	small	acceptable						445579
1351	Animalia	Chordata	Aves	Strigiformes	Strigidae	Micrathene	whitneyi	Elf owl	365		24		2	1				41		14	445	captivity	small	acceptable			0.259435	45.9		425444445820
1352	Animalia	Chordata	Aves	Strigiformes	Strigidae	Otus	flammeolus	Flammulated owl	365	365	22		3	1		7.5		55.5		8.1	1	wild	medium	acceptable						1444445972
1353	Animalia	Chordata	Aves	Strigiformes	Strigidae	Otus	scops	Common or Eurasian scops-owl	365	365								92		6.8	450	wild	medium	acceptable						450729820
1354	Animalia	Chordata	Aves	Strigiformes	Strigidae	Pulsatrix	perspicillata	Spectacled owl			36		2					770		25	448	captivity	medium	acceptable						448
1355	Animalia	Chordata	Aves	Strigiformes	Strigidae	Strix	aluco	Tawny owl	365	365								520		22.4	450	wild	medium	acceptable						4507291143
1356	Animalia	Chordata	Aves	Strigiformes	Strigidae	Strix	nebulosa	Great grey owl	365	365	30		2	1		37.5		1120		15.9	450	wild	small	acceptable						444445450729972
1357	Animalia	Chordata	Aves	Strigiformes	Strigidae	Strix	occidentalis	Spotted owl	365	365	30		2					588.7		25	1	captivity	small	acceptable			2.675	571		1435437444445820
1358	Animalia	Chordata	Aves	Strigiformes	Strigidae	Strix	uralensis	Ural owl	365	365								784.5	0.106	23.8	450	wild	medium	acceptable						450729732820
1359	Animalia	Chordata	Aves	Strigiformes	Strigidae	Strix	varia	Barred owl	730	730	28		2	1		46		715		24	427	wild	medium	acceptable						427444445
1360	Animalia	Chordata	Aves	Strigiformes	Strigidae	Surnia	ulula	Northern hawk-owl			27		7	1		18		320		16.2	450	wild	medium	acceptable						445450
1361	Animalia	Chordata	Aves	Strigiformes	Tytonidae	Tyto	alba	Barn owl	365	365	33		6	2		15		580	0.17	34	445	wild	medium	acceptable						444445729732
1362	Animalia	Chordata	Aves	Struthioniformes	Struthionidae	Struthio	camelus	Ostrich										111000		50	1	captivity	large	acceptable			69.6339	100000		1435820
1363	Animalia	Chordata	Aves	Suliformes	Anhingidae	Anhinga	anhinga	Anhinga	730	730	28		4					1080		16.4	1	captivity	tiny	acceptable			3.2258	1040		1425445
1364	Animalia	Chordata	Aves	Suliformes	Anhingidae	Anhinga	melanogaster	Darter										1486.6		16	1	captivity	small	acceptable						1820
1365	Animalia	Chordata	Aves	Suliformes	Fregatidae	Fregata	andrewsi	Christmas Island frigatebird										1550		25.6	972	wild	medium	acceptable						972
1366	Animalia	Chordata	Aves	Suliformes	Fregatidae	Fregata	ariel	Lesser frigatebird										806	0.04	27.6	427	wild	medium	acceptable						427732820
1367	Animalia	Chordata	Aves	Suliformes	Fregatidae	Fregata	magnificens	Magnificent frigatebird	1826	1826	56		1	1				1078	0.042	34		unknown	medium	acceptable						444445732
1368	Animalia	Chordata	Aves	Suliformes	Fregatidae	Fregata	minor	Great frigatebird	1826	1826	56		1	1				1400	0.05	43	427	wild	medium	acceptable						427445732
1369	Animalia	Chordata	Aves	Suliformes	Phalacrocoracidae	Phalacrocorax	aristotelis	European shag	1095	1095								1773	0.171	30.6	450	wild	medium	acceptable						4507297328201140
1370	Animalia	Chordata	Aves	Suliformes	Phalacrocoracidae	Phalacrocorax	auritus	Double-crested cormorant	730	730	24		4	1		31.15		1817	0.171	22.5	427	wild	large	acceptable			5.6096	1330		4.27435e+20
1371	Animalia	Chordata	Aves	Suliformes	Phalacrocoracidae	Phalacrocorax	brasilianus	Neotropic cormorant	365	365	26		3.5					1550		12.6	576	wild	small	acceptable						444445576
1372	Animalia	Chordata	Aves	Suliformes	Phalacrocoracidae	Phalacrocorax	carbo	Great cormorant	1460	1460	30		4	1		48.5		3628.8	0.115	27.2	450	wild	small	acceptable						4444454507321140
1373	Animalia	Chordata	Aves	Suliformes	Phalacrocoracidae	Phalacrocorax	pelagicus	Pelagic cormorant	730	730	22		4			35		2041.2		17.8	576	wild	small	acceptable						444445576
1374	Animalia	Chordata	Aves	Suliformes	Phalacrocoracidae	Phalacrocorax	penicillatus	Brandt's cormorant	730	730	30		3	1		33		2426		18	576	wild	medium	acceptable						444445576
1375	Animalia	Chordata	Aves	Suliformes	Sulidae	Morus	bassanus	Northern gannet	730	1095	43		1	1		80		2950	0.102	37.4	450	wild	medium	acceptable						444445450729732
1376	Animalia	Chordata	Aves	Suliformes	Sulidae	Morus	serrator	Australasian gannet										2350		33	1	wild	medium	acceptable						1820
1377	Animalia	Chordata	Aves	Suliformes	Sulidae	Sula	dactylatra	Masked booby	1461	1461	43		1.5			52.2		1739.2	0.081	25.5	427	wild	large	acceptable			5.5209	1289		4.27444e+17
1378	Animalia	Chordata	Aves	Suliformes	Sulidae	Sula	granti	Nazca booby										1754		21	320	wild	medium	acceptable						3208201143
1379	Animalia	Chordata	Aves	Suliformes	Sulidae	Sula	leucogaster	Brown booby	1278	1278	41		2	1				1134	0.113	27.2	427	wild	medium	acceptable						427444445732
1380	Animalia	Chordata	Aves	Suliformes	Sulidae	Sula	nebouxii	Blue-footed booby			41		2					1530		18	444	wild	medium	acceptable						4441143
1381	Animalia	Chordata	Aves	Suliformes	Sulidae	Sula	sula	Red-footed booby	730	730	44		1	1		40		1017	0.064	23	1	wild	medium	acceptable						1444445732
1382	Animalia	Chordata	Aves	Tinamiformes	Tinamidae	Tinamus	solitarius	Solitary tinamou										1390.5		15	1	captivity	tiny	acceptable						1820
1384	Animalia	Chordata	Cephalaspidomorphi	Petromyzontiformes	Petromyzontidae	Caspiomyzon	wagneri	Volga lamprey										113.3		4	454	wild	medium	acceptable						454
1385	Animalia	Chordata	Cephalaspidomorphi	Petromyzontiformes	Petromyzontidae	Entosphenus	tridentatus	Pacific lamprey										275		9	1	wild	medium	acceptable						1454
1386	Animalia	Chordata	Cephalaspidomorphi	Petromyzontiformes	Petromyzontidae	Eudontomyzon	danfordi	Carpathian lamprey												8	454	wild	medium	acceptable						454
1387	Animalia	Chordata	Cephalaspidomorphi	Petromyzontiformes	Petromyzontidae	Eudontomyzon	mariae	Ukrainian brook lamprey												8	454	wild	medium	acceptable						454
1388	Animalia	Chordata	Cephalaspidomorphi	Petromyzontiformes	Petromyzontidae	Ichthyomyzon	castaneus	Chestnut lamprey												8	454	wild	medium	acceptable						454
1389	Animalia	Chordata	Cephalaspidomorphi	Petromyzontiformes	Petromyzontidae	Ichthyomyzon	greeleyi	Mountain brook lamprey												6	440	unknown	medium	acceptable						440
1390	Animalia	Chordata	Cephalaspidomorphi	Petromyzontiformes	Petromyzontidae	Ichthyomyzon	unicuspis	Silver lamprey												8	454	wild	medium	acceptable						454
1391	Animalia	Chordata	Cephalaspidomorphi	Petromyzontiformes	Petromyzontidae	Lampetra	aepyptera	Least brook lamprey												8	454	wild	medium	acceptable						454
1392	Animalia	Chordata	Cephalaspidomorphi	Petromyzontiformes	Petromyzontidae	Lampetra	fluviatilis	European river lamprey	2250	2250								82.5		10	454	wild	medium	acceptable						454
1393	Animalia	Chordata	Cephalaspidomorphi	Petromyzontiformes	Petromyzontidae	Lampetra	planeri	European brook lamprey	1916	1916										7	454	wild	medium	acceptable						454
1394	Animalia	Chordata	Cephalaspidomorphi	Petromyzontiformes	Petromyzontidae	Lethenteron	appendix	American brook lamprey												5	454	wild	medium	acceptable						454
1395	Animalia	Chordata	Cephalaspidomorphi	Petromyzontiformes	Petromyzontidae	Lethenteron	camtschaticum	Arctic lamprey	1642	1642										7	454	wild	medium	acceptable						454
1396	Animalia	Chordata	Cephalaspidomorphi	Petromyzontiformes	Petromyzontidae	Lethenteron	kessleri	Siberian brook lamprey												7	454	wild	medium	acceptable						454
1397	Animalia	Chordata	Cephalaspidomorphi	Petromyzontiformes	Petromyzontidae	Lethenteron	reissneri	Far eastern brook lamprey												4	454	wild	medium	acceptable						454
1398	Animalia	Chordata	Cephalaspidomorphi	Petromyzontiformes	Petromyzontidae	Lethenteron	zanandreai	Po brook lamprey	1916	1916										6	454	wild	medium	acceptable						454
1399	Animalia	Chordata	Cephalaspidomorphi	Petromyzontiformes	Petromyzontidae	Petromyzon	marinus	Sea lamprey	3193	3193								1375		9	454	wild	medium	acceptable						454520
1401	Animalia	Chordata	Chondrichthyes	Carcharhiniformes	Carcharhinidae	Carcharhinus	acronotus	Blacknose shark	1369	1003			3.9		730			10395		19	822	wild	medium	acceptable						454822
1402	Animalia	Chordata	Chondrichthyes	Carcharhiniformes	Carcharhinidae	Carcharhinus	amblyrhynchos	Grey reef shark	2190				4.1		730			18535		25	822	wild	medium	acceptable						454822
1403	Animalia	Chordata	Chondrichthyes	Carcharhiniformes	Carcharhinidae	Carcharhinus	brachyurus	Copper shark	7610	5840			16.6		730			167530		34.5	822	wild	medium	acceptable						454822
1404	Animalia	Chordata	Chondrichthyes	Carcharhiniformes	Carcharhinidae	Carcharhinus	brevipinna	Spinner shark	3285				8.5		730			49335		19	822	wild	medium	acceptable						454822
1405	Animalia	Chordata	Chondrichthyes	Carcharhiniformes	Carcharhinidae	Carcharhinus	cautus	Nervous shark	2190				4.2		730					16.4	822	wild	medium	acceptable						822
1406	Animalia	Chordata	Chondrichthyes	Carcharhiniformes	Carcharhinidae	Carcharhinus	falciformis	Silky shark	2920	2646			6.5		730			190300		23	822	wild	medium	acceptable						454822
1407	Animalia	Chordata	Chondrichthyes	Carcharhiniformes	Carcharhinidae	Carcharhinus	galapagensis	Galapagos shark	2829	2555			8.7		730			47025		24	454	wild	medium	acceptable						454822
1408	Animalia	Chordata	Chondrichthyes	Carcharhiniformes	Carcharhinidae	Carcharhinus	isodon	Finetooth shark	1570	1423			4		730					8	822	wild	medium	acceptable						454822
1409	Animalia	Chordata	Chondrichthyes	Carcharhiniformes	Carcharhinidae	Carcharhinus	leucas	Bull shark	6570	6296			9.8		730			174075		32	822	wild	medium	acceptable						454822
1410	Animalia	Chordata	Chondrichthyes	Carcharhiniformes	Carcharhinidae	Carcharhinus	limbatus	Blacktip shark	2555				4.6		730			67540		12	822	wild	medium	acceptable						454822
1411	Animalia	Chordata	Chondrichthyes	Carcharhiniformes	Carcharhinidae	Carcharhinus	longimanus	Oceanic whitetip shark	1825				6.1		730			92070		22	822	wild	medium	acceptable						454822
1412	Animalia	Chordata	Chondrichthyes	Carcharhiniformes	Carcharhinidae	Carcharhinus	obscurus	Dusky shark	7482	7391			10		1095			190575		35	822	wild	medium	acceptable						454822
1413	Animalia	Chordata	Chondrichthyes	Carcharhiniformes	Carcharhinidae	Carcharhinus	plumbeus	Sandbar shark	5110	5231			7.9		730			65000		32		unknown	medium	acceptable						454523822
1414	Animalia	Chordata	Chondrichthyes	Carcharhiniformes	Carcharhinidae	Carcharhinus	porosus	Smalltail shark	2190	2190			4.5		365					24	822	wild	medium	acceptable						454822
1415	Animalia	Chordata	Chondrichthyes	Carcharhiniformes	Carcharhinidae	Carcharhinus	signatus	Night shark	3650				11.1		730			42185		31.7	822	wild	medium	acceptable						454822
1416	Animalia	Chordata	Chondrichthyes	Carcharhiniformes	Carcharhinidae	Carcharhinus	sorrah	Spot-tail shark	912				3.1		365			15400		8	822	wild	medium	acceptable						454822
1417	Animalia	Chordata	Chondrichthyes	Carcharhiniformes	Carcharhinidae	Carcharhinus	tilstoni	Australian blacktip shark	1277	1277			3		365			28600		12	822	wild	medium	acceptable						454822
1418	Animalia	Chordata	Chondrichthyes	Carcharhiniformes	Carcharhinidae	Galeocerdo	cuvier	Tiger shark	2555	1825			31.5		730			444070		50	822	wild	medium	acceptable						454822
1419	Animalia	Chordata	Chondrichthyes	Carcharhiniformes	Carcharhinidae	Negaprion	brevirostris	Lemon shark	4636				7.4		730			101035		20	822	wild	medium	acceptable						454822
1420	Animalia	Chordata	Chondrichthyes	Carcharhiniformes	Carcharhinidae	Prionace	glauca	Blue shark	2190				30		365			113245		20	822	wild	medium	acceptable						454822
1421	Animalia	Chordata	Chondrichthyes	Carcharhiniformes	Carcharhinidae	Rhizoprionodon	acutus	Milk shark										2750		8	454	wild	medium	acceptable						454
1422	Animalia	Chordata	Chondrichthyes	Carcharhiniformes	Carcharhinidae	Rhizoprionodon	taylori	Australian sharpnose shark	365				4.5		365					7	822	wild	medium	acceptable						454822
1423	Animalia	Chordata	Chondrichthyes	Carcharhiniformes	Carcharhinidae	Rhizoprionodon	terraenovae	Atlantic sharpnose shark	948	803			4.4		365			3987.5		10.2	822	wild	medium	acceptable						22454822
1424	Animalia	Chordata	Chondrichthyes	Carcharhiniformes	Carcharhinidae	Scoliodon	laticaudus	Spadenose shark												6	454	wild	medium	acceptable						454
1425	Animalia	Chordata	Chondrichthyes	Carcharhiniformes	Carcharhinidae	Triaenodon	obesus	Whitetip reef shark	2920									10065		25	1	wild	medium	acceptable						1454
1426	Animalia	Chordata	Chondrichthyes	Carcharhiniformes	Scyliorhinidae	Scyliorhinus	canicula	Small-spotted catshark	2791	1642			45.5		365			726		12	822	wild	medium	acceptable						454822
1427	Animalia	Chordata	Chondrichthyes	Carcharhiniformes	Scyliorhinidae	Scyliorhinus	stellaris	Nursehound												19	1	wild	medium	acceptable						1
1428	Animalia	Chordata	Chondrichthyes	Carcharhiniformes	Sphyrnidae	Sphyrna	lewini	Scalloped hammerhead	1460	1387			20.1		365			83820		35	822	wild	medium	acceptable						454822
1429	Animalia	Chordata	Chondrichthyes	Carcharhiniformes	Sphyrnidae	Sphyrna	tiburo	Bonnethead shark	1058	857			10		365			5940		6.5	822	wild	medium	acceptable						454822
1430	Animalia	Chordata	Chondrichthyes	Carcharhiniformes	Triakidae	Furgaleus	macki	Whiskery skark	2372	1642			19		730			7095		11.5	822	wild	medium	acceptable						454822
1431	Animalia	Chordata	Chondrichthyes	Carcharhiniformes	Triakidae	Galeorhinus	galeus	Tope shark	4615				24.9		1095			24585		55	822	wild	medium	acceptable						454822
1432	Animalia	Chordata	Chondrichthyes	Carcharhiniformes	Triakidae	Hemitriakis	japanica	Japanese topeshark												15	1	wild	medium	acceptable						1
1433	Animalia	Chordata	Chondrichthyes	Carcharhiniformes	Triakidae	Mustelus	antarcticus	Gummy shark	2336	1715			16		365			16940		16	822	wild	medium	acceptable						454822
1434	Animalia	Chordata	Chondrichthyes	Carcharhiniformes	Triakidae	Mustelus	californicus	Gray smoothhound	766	584			9.5		365					9	822	wild	medium	acceptable						454822
1435	Animalia	Chordata	Chondrichthyes	Carcharhiniformes	Triakidae	Mustelus	canis	Dusky smooth-hound	1606	748			9.5		365			6710		16	822	wild	medium	acceptable						454822
1436	Animalia	Chordata	Chondrichthyes	Carcharhiniformes	Triakidae	Mustelus	griseus	Spotless smooth-hound	2062	2190										9	454	wild	medium	acceptable						454
1437	Animalia	Chordata	Chondrichthyes	Carcharhiniformes	Triakidae	Mustelus	henlei	Brown smoothhound	2062	1131			4.5		365					13	822	wild	medium	acceptable						454822
1438	Animalia	Chordata	Chondrichthyes	Carcharhiniformes	Triakidae	Mustelus	lenticulatus	Spotted estuary smooth-hound	1460	1435			10.7		365					19.5	822	wild	medium	acceptable						454822
1439	Animalia	Chordata	Chondrichthyes	Carcharhiniformes	Triakidae	Mustelus	manazo	Starspotted smooth-hound	1085	772			7.5		365			3146		10	822	wild	medium	acceptable						454822
1440	Animalia	Chordata	Chondrichthyes	Carcharhiniformes	Triakidae	Mustelus	mustelus	Smooth-hound	4927	2737			11.5		365					24	822	wild	medium	acceptable						454822
1441	Animalia	Chordata	Chondrichthyes	Carcharhiniformes	Triakidae	Triakis	semifasciata	Leopard shark	4745	2555			15		365			10110		30	822	wild	medium	acceptable						22454822
1442	Animalia	Chordata	Chondrichthyes	Chimaeriformes	Callorhinchidae	Callorhinchus	capensis	Cape elephantfish	1533	1204			22		365			2887.5		12	822	unknown	medium	acceptable						454822
1443	Animalia	Chordata	Chondrichthyes	Chimaeriformes	Callorhinchidae	Callorhinchus	milii	Elephant fish	1642	1095			13		365					6	822	wild	medium	acceptable						454822
1444	Animalia	Chordata	Chondrichthyes	Chimaeriformes	Chimaeridae	Chimaera	monstrosa	Rabbitfish	4181				22		365			1375		29.4	822	wild	medium	acceptable						454822
1445	Animalia	Chordata	Chondrichthyes	Heterodontiformes	Heterodontidae	Heterodontus	francisci	Horn shark												12	1	wild	medium	acceptable						1
1446	Animalia	Chordata	Chondrichthyes	Heterodontiformes	Heterodontidae	Heterodontus	galeatus	Crested bullhead shark												12	1	wild	medium	acceptable						1
1447	Animalia	Chordata	Chondrichthyes	Hexanchiformes	Notorynchidae	Notorynchus	cepedianus	Bluntnose sevengill shark		5840			88.5		730			58850		49	822	wild	medium	acceptable						454822
1448	Animalia	Chordata	Chondrichthyes	Lamniformes	Alopiidae	Alopias	pelagicus	Pelagic thresher shark	3139	2737			2		365					29	822	wild	medium	acceptable						454822
1449	Animalia	Chordata	Chondrichthyes	Lamniformes	Alopiidae	Alopias	superciliosus	Bigeye thresher	4690	3650			2		365			200090		21	822	wild	medium	acceptable						454822
1450	Animalia	Chordata	Chondrichthyes	Lamniformes	Cetorhinidae	Cetorhinus	maximus	Basking shark	4197	2920								2200000		32	1	wild	medium	acceptable						1454
1451	Animalia	Chordata	Chondrichthyes	Lamniformes	Lamnidae	Carcharodon	carcharias	Great white shark		3285			6		730			1870000		50	822	wild	medium	acceptable						224548221169
1452	Animalia	Chordata	Chondrichthyes	Lamniformes	Lamnidae	Isurus	oxyrinchus	Shortfin mako	5475				12.5		1095			278190		25	822	wild	medium	acceptable						22454822
1453	Animalia	Chordata	Chondrichthyes	Lamniformes	Lamnidae	Lamna	ditropis	Salmon shark	2738				4.5		365			96250		20	822	wild	medium	acceptable						454822
1454	Animalia	Chordata	Chondrichthyes	Lamniformes	Lamnidae	Lamna	nasus	Porbeagle	4745				4		365			126500		30	822	wild	medium	acceptable						454822
1455	Animalia	Chordata	Chondrichthyes	Lamniformes	Odontaspididae	Carcharias	taurus	Sand tiger shark	2500	1642			2		730			87340		12	822	wild	medium	acceptable						454822
1456	Animalia	Chordata	Chondrichthyes	Myliobatiformes	Dasyatidae	Dasyatis	americana	Southern stingray	2008				4.2		365			74580		18	822	wild	medium	acceptable						454822
1457	Animalia	Chordata	Chondrichthyes	Myliobatiformes	Dasyatidae	Dasyatis	chrysonota	Blue stingray	2555				6.2		365					10	822	wild	medium	acceptable						822
1458	Animalia	Chordata	Chondrichthyes	Myliobatiformes	Dasyatidae	Dasyatis	dipterura	Diamond stingray	3468				2		365					28	822	wild	medium	acceptable						822
1459	Animalia	Chordata	Chondrichthyes	Myliobatiformes	Dasyatidae	Dasyatis	pastinaca	Common stingray	1350				6.2		365					21	520	captivity	medium	acceptable						520822
1460	Animalia	Chordata	Chondrichthyes	Myliobatiformes	Dasyatidae	Pteroplatytrygon	violacea	Pelagic stingray	1095				4.5		365					24	822	wild	medium	acceptable						822
1461	Animalia	Chordata	Chondrichthyes	Myliobatiformes	Mobulidae	Manta	birostris	Giant manta	2190									1650000		20	454	wild	medium	acceptable						454
1462	Animalia	Chordata	Chondrichthyes	Myliobatiformes	Myliobatidae	Aetobatus	flagellum	Longheaded eagle ray	2190				3.5		365			7645		16	822	wild	medium	acceptable						454822
1463	Animalia	Chordata	Chondrichthyes	Myliobatiformes	Myliobatidae	Myliobatis	californica	Bat ray	1825	1095			3.8		365			45155		24	822	wild	medium	acceptable						454822
1464	Animalia	Chordata	Chondrichthyes	Myliobatiformes	Rhinopteridae	Rhinoptera	bonasus	Cownose ray	2190				1.1		365					15.5	822	wild	medium	acceptable						822
1465	Animalia	Chordata	Chondrichthyes	Myliobatiformes	Urolophidae	Trygonoptera	mucosa	Western shovelnose stingaree	1825				1.1		365					16	822	wild	medium	acceptable						822
1466	Animalia	Chordata	Chondrichthyes	Myliobatiformes	Urolophidae	Trygonoptera	personata	Masked stingaree	1460				1.2		365					14	822	wild	medium	acceptable						822
1467	Animalia	Chordata	Chondrichthyes	Myliobatiformes	Urolophidae	Urolophus	lobatus	Lobed stingaree	1095				1.3		365					14	822	wild	medium	acceptable						822
1468	Animalia	Chordata	Chondrichthyes	Myliobatiformes	Urolophidae	Urolophus	paucimaculatus	Sparsely-spotted stingaree	1460				2.5		365					12	822	wild	medium	acceptable						822
1469	Animalia	Chordata	Chondrichthyes	Orectolobiformes	Ginglymostomatidae	Ginglymostoma	cirratum	Nurse shark										60280		25	1	wild	medium	acceptable						1454
1470	Animalia	Chordata	Chondrichthyes	Orectolobiformes	Hemiscylliidae	Chiloscyllium	plagiosum	Whitespotted bambooshark												25	1	wild	medium	acceptable						1
1471	Animalia	Chordata	Chondrichthyes	Orectolobiformes	Rhincodontidae	Rhincodon	typus	Whale shark	6935	6935			300		730			18700000		54	822	wild	medium	acceptable						454782822
1472	Animalia	Chordata	Chondrichthyes	Pristiformes	Pristidae	Pristis	perotteti	Largetooth sawfish	3650				7.3		730			325050		30	822	wild	medium	acceptable						454822
1473	Animalia	Chordata	Chondrichthyes	Rajiformes	Arhynchobatidae	Bathyraja	albomaculata	White-dotted skate	3650				57		365					17	822	wild	medium	acceptable						822
1474	Animalia	Chordata	Chondrichthyes	Rajiformes	Arhynchobatidae	Bathyraja	parmifera	Alaska skate	3650	2920					365			10010		17	822	wild	medium	acceptable						454822
1475	Animalia	Chordata	Chondrichthyes	Rajiformes	Arhynchobatidae	Bathyraja	trachura	Roughtail skate	5303						365					17	822	wild	medium	acceptable						822
1476	Animalia	Chordata	Chondrichthyes	Rajiformes	Rajidae	Amblyraja	radiata	Thorny skate	4015	1460			31		365			2337.5		16	822	wild	medium	acceptable						454822
1477	Animalia	Chordata	Chondrichthyes	Rajiformes	Rajidae	Dipturus	batis	Common skate	4015	4015			40		365			53405		50	822	wild	medium	acceptable						454822
1478	Animalia	Chordata	Chondrichthyes	Rajiformes	Rajidae	Dipturus	chilensis	Beaked skate	5110				48.2		365					22.5	822	wild	medium	acceptable						822
1479	Animalia	Chordata	Chondrichthyes	Rajiformes	Rajidae	Dipturus	innominatus	New Zealand smooth skate	4745	2920			38		365					24	822	wild	medium	acceptable						454822
1480	Animalia	Chordata	Chondrichthyes	Rajiformes	Rajidae	Dipturus	nasutus	New Zealand rough skate	2080	1460			32		365					9	822	wild	medium	acceptable						454822
1481	Animalia	Chordata	Chondrichthyes	Rajiformes	Rajidae	Dipturus	pullopunctatus	Slime skate	4562				50		365					18	822	wild	medium	acceptable						822
1482	Animalia	Chordata	Chondrichthyes	Rajiformes	Rajidae	Dipturus	trachyderma	Roughskin skate	6205				40		365					26	822	wild	medium	acceptable						822
1483	Animalia	Chordata	Chondrichthyes	Rajiformes	Rajidae	Leucoraja	erinacea	Little skate	1460	1551			30		365					8	822	wild	medium	acceptable						454822
1484	Animalia	Chordata	Chondrichthyes	Rajiformes	Rajidae	Leucoraja	naevus	Sandy ray	3285	3102			90		365					14	822	wild	medium	acceptable						454822
1485	Animalia	Chordata	Chondrichthyes	Rajiformes	Rajidae	Leucoraja	ocellata	Winter skate	4198				35		365					21	822	wild	medium	acceptable						454822
1486	Animalia	Chordata	Chondrichthyes	Rajiformes	Rajidae	Malacoraja	senta	Smooth skate	2092						365					14	822	wild	medium	acceptable						822
1487	Animalia	Chordata	Chondrichthyes	Rajiformes	Rajidae	Raja	asterias	Starry skate	1349				73		365					6.3	822	wild	medium	acceptable						822
1488	Animalia	Chordata	Chondrichthyes	Rajiformes	Rajidae	Raja	binoculata	Big skate	2920				1260		365			50050		26	822	wild	medium	acceptable						454822
1489	Animalia	Chordata	Chondrichthyes	Rajiformes	Rajidae	Raja	brachyura	Blonde ray	2009				90		365			7865		8	822	wild	medium	acceptable						454822
1490	Animalia	Chordata	Chondrichthyes	Rajiformes	Rajidae	Raja	clavata	Thornback ray	3650	3650			142		365			9900		12	1	wild	medium	acceptable						1454822
1491	Animalia	Chordata	Chondrichthyes	Rajiformes	Rajidae	Raja	microocellata	Painted ray	1825				57.5		365			2475		9	822	wild	medium	acceptable						454822
1492	Animalia	Chordata	Chondrichthyes	Rajiformes	Rajidae	Raja	miraletus	Brown ray	847				61		365					8.2	822	wild	medium	acceptable						822
1493	Animalia	Chordata	Chondrichthyes	Rajiformes	Rajidae	Raja	montagui	Homelyn ray	1667	2920			60		365							unknown	tiny	low						454822
1494	Animalia	Chordata	Chondrichthyes	Rajiformes	Rajidae	Raja	rhina	Longnose skate	3650				82		365					26	822	wild	medium	acceptable						822
1495	Animalia	Chordata	Chondrichthyes	Rajiformes	Rajidae	Raja	texana	Roundel skate	2117						365					9	822	wild	medium	acceptable						822
1496	Animalia	Chordata	Chondrichthyes	Rajiformes	Rajidae	Raja	undulata	Undulate ray	3278						365					13	822	wild	medium	acceptable						822
1497	Animalia	Chordata	Chondrichthyes	Rhinobatiformes	Rhinobatidae	Rhinobatos	horkelii	Brazilian guitarfish	2372				6		365					28	822	wild	medium	acceptable						822
1498	Animalia	Chordata	Chondrichthyes	Rhinobatiformes	Rhinobatidae	Rhinobatos	productus	Shovelnose guitarfish	2555	2920			9		365			5362.5		16	822	wild	medium	acceptable						454822
1499	Animalia	Chordata	Chondrichthyes	Squaliformes	Centrophoridae	Centrophorus	acus	Needle dogfish	7300				5		730					20	822	wild	medium	acceptable						822
1500	Animalia	Chordata	Chondrichthyes	Squaliformes	Centrophoridae	Centrophorus	granulosus	Gulper shark	4453				1		730					25	822	wild	medium	acceptable						822
1501	Animalia	Chordata	Chondrichthyes	Squaliformes	Centrophoridae	Centrophorus	squamosus	Leafscale gulper shark	16060				8.1		913					70	822	wild	medium	acceptable						822
1502	Animalia	Chordata	Chondrichthyes	Squaliformes	Centrophoridae	Deania	calcea	Birdbeak dogfish	9125				13		1460					35	822	wild	medium	acceptable						822
1503	Animalia	Chordata	Chondrichthyes	Squaliformes	Dalatiidae	Dalatias	licha	Kitefin shark	2496				12		1095					18.4	822	wild	medium	acceptable						822
1504	Animalia	Chordata	Chondrichthyes	Squaliformes	Etmopteridae	Etmopterus	baxteri	Giant lanternshark	10950				11		1095					57	822	wild	medium	acceptable						822
1505	Animalia	Chordata	Chondrichthyes	Squaliformes	Etmopteridae	Etmopterus	spinax	Velvet belly	1825				6.8		730			467.5		7	822	wild	medium	acceptable						454822
1506	Animalia	Chordata	Chondrichthyes	Squaliformes	Somniosidae	Centroscymnus	crepidater	Longnose velvet dogfish	7300				6		730					57	822	wild	medium	acceptable						822
1507	Animalia	Chordata	Chondrichthyes	Squaliformes	Somniosidae	Somniosus	microcephalus	Greenland shark	56940											392	1153	wild	small	acceptable						11531154
1508	Animalia	Chordata	Chondrichthyes	Squaliformes	Squalidae	Squalus	acanthias	Spur dogfish	7668	3163			8		730			5005		75	822	wild	medium	acceptable						2.23694e+16
1509	Animalia	Chordata	Chondrichthyes	Squaliformes	Squalidae	Squalus	blainville	Longnose spurdog	1861				4		730					15	822	wild	medium	acceptable						822
1510	Animalia	Chordata	Chondrichthyes	Squaliformes	Squalidae	Squalus	megalops	Shortnose spurdog	5475				3		730					75	822	wild	medium	acceptable						454822
1511	Animalia	Chordata	Chondrichthyes	Squaliformes	Squalidae	Squalus	mitsukurii	Shortspine dogfish	5475				3.6		730					27	822	wild	medium	acceptable						822
1512	Animalia	Chordata	Chondrichthyes	Squatiniformes	Squatinidae	Squatina	argentina	Argentine angelfish	1460				5.5		1095					12	822	wild	medium	acceptable						822
1513	Animalia	Chordata	Chondrichthyes	Squatiniformes	Squatinidae	Squatina	californica	Pacific angel shark	3650				6		365					35	22	wild	medium	acceptable						22454822
1514	Animalia	Chordata	Chondrichthyes	Squatiniformes	Squatinidae	Squatina	occulta	Hidden angel shark	3650				6.5		1460					21	822	wild	medium	acceptable						822
1515	Animalia	Chordata	Chondrichthyes	Torpediniformes	Torpedinidae	Torpedo	californica	Pacific electric ray	3285				17		365					16	822	wild	medium	acceptable						822
1516	Animalia	Chordata	Chondrichthyes	Torpediniformes	Torpedinidae	Torpedo	marmorata	Marbled electric ray	4562				11		1095			1650		20	822	wild	medium	acceptable						454822
1517	Animalia	Chordata	Chondrichthyes	Torpediniformes	Torpedinidae	Torpedo	torpedo	Eyed electric ray	1460				3.4		365					10	822	wild	medium	acceptable						822
1518	Animalia	Chordata	Chondrostei	Acipenseriformes	Acipenseridae	Acipenser	brevirostrum	Shortnose sturgeon	5657		13		120000					9325		67	454	wild	medium	acceptable						440454
1519	Animalia	Chordata	Chondrostei	Acipenseriformes	Acipenseridae	Acipenser	dabryanus	Yangtze sturgeon												100	454	wild	medium	acceptable						454
1520	Animalia	Chordata	Chondrostei	Acipenseriformes	Acipenseridae	Acipenser	fulvescens	Lake sturgeon	9490	2920	6		350000					70000		152	1	wild	medium	acceptable	0.013	10				1,2,440,454,524
1521	Animalia	Chordata	Chondrostei	Acipenseriformes	Acipenseridae	Acipenser	gueldenstaedtii	Russian sturgeon	5110	4380								63250		46	454	wild	medium	acceptable						454
1522	Animalia	Chordata	Chondrostei	Acipenseriformes	Acipenseridae	Acipenser	oxyrinchus	Atlantic sturgeon										202400		60	22	wild	medium	acceptable						22454
1523	Animalia	Chordata	Chondrostei	Acipenseriformes	Acipenseridae	Acipenser	ruthenus	Sterlet	2129	1460								8800		46.1	1	captivity	medium	acceptable						1454
1524	Animalia	Chordata	Chondrostei	Acipenseriformes	Acipenseridae	Acipenser	schrenckii	Amur sturgeon	4562	3285								104500		60	454	wild	medium	acceptable						454
1525	Animalia	Chordata	Chondrostei	Acipenseriformes	Acipenseridae	Acipenser	stellatus	Star sturgeon	3285	2190								44000		27	454	wild	medium	acceptable						454
1526	Animalia	Chordata	Chondrostei	Acipenseriformes	Acipenseridae	Acipenser	sturio	European sturgeon	4608	3467								220000		100	454	wild	medium	acceptable						454
1527	Animalia	Chordata	Chondrostei	Acipenseriformes	Acipenseridae	Acipenser	transmontanus	White sturgeon	8212	6022								448800		104	22	wild	medium	acceptable						22454
1528	Animalia	Chordata	Chondrostei	Acipenseriformes	Acipenseridae	Huso	dauricus	Kaluga	6113	6387								550000		55	454	wild	medium	acceptable						454
1529	Animalia	Chordata	Chondrostei	Acipenseriformes	Acipenseridae	Huso	huso	Beluga sturgeon	6387	4745								1139600		118	1	wild	medium	acceptable						1454
1530	Animalia	Chordata	Chondrostei	Acipenseriformes	Acipenseridae	Pseudoscaphirhynchus	hermanni	Little shovelnose sturgeon										27.775		6	454	wild	medium	acceptable						454
1531	Animalia	Chordata	Chondrostei	Acipenseriformes	Polyodontidae	Polyodon	spathula	Mississippi paddlefish	3285	2190								49885		55	454	wild	medium	acceptable						454
1532	Animalia	Chordata	Cladistei	Polypteriformes	Polypteridae	Polypterus	senegalus	Gray bichir												34	1	captivity	medium	acceptable						1
1533	Animalia	Chordata	Coelacanthi	Coelacanthiformes	Latimeriidae	Latimeria	chalumnae	Coelacanth										52250		48	454	wild	medium	acceptable						454
1534	Animalia	Chordata	Dipnoi	Ceratodontiformes	Neoceratodontidae	Neoceratodus	forsteri	Australian lungfish												80	1303	captivity	medium	questionable						58312921303
1535	Animalia	Chordata	Dipnoi	Lepidosireniformes	Lepidosirenidae	Lepidosiren	paradoxa	South American lungfish												8.3	1	wild	medium	acceptable						1
1536	Animalia	Chordata	Dipnoi	Lepidosireniformes	Protopteridae	Protopterus	annectens	African lungfish												18	520	captivity	small	acceptable						520654
1537	Animalia	Chordata	Holostei	Amiiformes	Amiidae	Amia	calva	Bowfin	1551	1460								5362.5		30	454	wild	medium	acceptable						454520
1538	Animalia	Chordata	Holostei	Lepisosteiformes	Lepisosteidae	Lepisosteus	oculatus	Spotted gar										2442		18	454	wild	medium	acceptable						454
1539	Animalia	Chordata	Holostei	Lepisosteiformes	Lepisosteidae	Lepisosteus	osseus	Longnose gar	2190	1277								12540		36	454	wild	medium	acceptable						454
1540	Animalia	Chordata	Holostei	Lepisosteiformes	Lepisosteidae	Lepisosteus	platostomus	Shortnose gar										1430		20	454	wild	medium	acceptable						454520
1542	Animalia	Chordata	Mammalia	Afrosoricida	Tenrecidae	Echinops	telfairi	Lesser hedgehog tenrec	365	365	55	29	6	1		7.67	50	180	0.0301	19	671	captivity	medium	acceptable			0.75	116.4	307.85	3.61484e+36
1543	Animalia	Chordata	Mammalia	Afrosoricida	Tenrecidae	Geogale	aurita	Large-eared tenrec			63	37	3.9	2		0.7		6.7				unknown	small	low			0.043	6.9	303.95	36420434613678
1544	Animalia	Chordata	Mammalia	Afrosoricida	Tenrecidae	Hemicentetes	semispinosus	Streaked tenrec	35		59	21	4	2		11.5		180		2.7	671	captivity	small	questionable			0.38	116.4	308.15	3.64204e+28
1545	Animalia	Chordata	Mammalia	Afrosoricida	Tenrecidae	Microgale	dobsoni	Dobson's shrew tenrec	669	669	61	29	2.67			3.95		37.8	0.0266	5.6	434	captivity	small	acceptable			0.315	44.6	304.05	3.64204e+19
1546	Animalia	Chordata	Mammalia	Afrosoricida	Tenrecidae	Microgale	talazaci	Talazac's shrew tenrec	639	639	61	29	2			3.6		50	0.0298	5.8	434	captivity	small	acceptable			0.243	44	303.95	36420434455731
1547	Animalia	Chordata	Mammalia	Afrosoricida	Tenrecidae	Setifer	setosus	Greater hedgehog tenrec	198	258	54	24	3	1		24.7		225	0.0419	14.1	671	captivity	medium	acceptable			0.573	427.6	305.35	3.64204e+29
1548	Animalia	Chordata	Mammalia	Afrosoricida	Tenrecidae	Tenrec	ecaudatus	Tenrec	182		58	27	18	1.5		21	225	900	0.0445	8.7	671	captivity	small	acceptable			0.729	650	306.15	3.64204e+31
1549	Animalia	Chordata	Mammalia	Artiodactyla	Antilocapridae	Antilocapra	americana	Pronghorn	547	547	235	91	2	1	365	3000	8900	46100	0.0083	15.5	671	captivity	medium	acceptable			50.973	34779.3	311.15	3.64204e+45
1550	Animalia	Chordata	Mammalia	Artiodactyla	Bovidae	Addax	nasomaculatus	Addax	1065		282	198	1	1	355	5600		92500		28	671	captivity	large	high						4.34456e+17
1551	Animalia	Chordata	Mammalia	Artiodactyla	Bovidae	Aepyceros	melampus	Impala	456	395	198	167	1	1	365	5550	15900	52500	0.0043	25.6	671	captivity	large	high						4.34456e+27
1552	Animalia	Chordata	Mammalia	Artiodactyla	Bovidae	Alcelaphus	buselaphus	Hartebeest	730		247	193	1	1	365	9050		159000		22.5	671	captivity	medium	acceptable						455671
1553	Animalia	Chordata	Mammalia	Artiodactyla	Bovidae	Ammodorcas	clarkei	Dibatag			204		1					30500				unknown	small	low						434453455
1554	Animalia	Chordata	Mammalia	Artiodactyla	Bovidae	Ammotragus	lervia	Aoudad	335		149	122	1.2	2	229	4500		92500	0.0053	21.7	671	captivity	large	acceptable						4.34456e+20
1555	Animalia	Chordata	Mammalia	Artiodactyla	Bovidae	Antidorcas	marsupialis	Springbok	213	400	168	121	1	1	365	4160		39000	0.0137	19.8	671	captivity	large	high					312.55	4.34448e+21
1556	Animalia	Chordata	Mammalia	Artiodactyla	Bovidae	Antilope	cervicapra	Blackbuck	466		168	60	1	1.9	231	3850		37500		23.9	671	captivity	large	high						434455610671951
1557	Animalia	Chordata	Mammalia	Artiodactyla	Bovidae	Beatragus	hunteri	Hirola			283		1			8350		159000				unknown	small	low						455610671
1558	Animalia	Chordata	Mammalia	Artiodactyla	Bovidae	Bison	bison	American bison	912	912	274	259	1	1	452	20000	158000	630000		33.5	671	captivity	large	high					311.85	80,82,434,441,455,542,610,671,680,951,1058,1142,1143
1559	Animalia	Chordata	Mammalia	Artiodactyla	Bovidae	Bison	bonasus	European bison	730	730	270	213	1	1	641	23375		610000		26.4	671	captivity	medium	acceptable					311.5	4.34456e+18
1560	Animalia	Chordata	Mammalia	Artiodactyla	Bovidae	Bos	frontalis	Gaur	590	550	275	137	1	0.9	634	23000		825000		26.2	671	captivity	medium	acceptable						4344556716801130
1561	Animalia	Chordata	Mammalia	Artiodactyla	Bovidae	Bos	grunniens	Yak	738	738	274	228	1	0.8		18000		667000		26.3	671	captivity	large	high					311.15	1.06107e+24
1562	Animalia	Chordata	Mammalia	Artiodactyla	Bovidae	Bos	javanicus	Banteng	730		295	304	1	1				700000		27.1	671	captivity	medium	acceptable					311.95	4.34456e+19
1563	Animalia	Chordata	Mammalia	Artiodactyla	Bovidae	Bos	sauveli	Kouprey			260		1					800000				unknown	small	low						434
1564	Animalia	Chordata	Mammalia	Artiodactyla	Bovidae	Bos	taurus	Domestic cattle	548		277		1	1				750000	0.0031	20	434	captivity	large	questionable			306.77	347000	311.15	3.61894e+31
1565	Animalia	Chordata	Mammalia	Artiodactyla	Bovidae	Boselaphus	tragocamelus	Nilgai	815		255		1.5	1	365	5875		180000		21.7	671	captivity	large	high						455671951
1566	Animalia	Chordata	Mammalia	Artiodactyla	Bovidae	Bubalus	bubalis	Water buffalo	502		311	228	1.375	1	365	37500		725000		34.9	671	captivity	medium	acceptable					311.25	81,82,434,455,610,671,1013
1567	Animalia	Chordata	Mammalia	Artiodactyla	Bovidae	Bubalus	depressicornis	Anoa	730	730	300		1	1				155000		36.1	671	captivity	medium	acceptable						4.34448e+17
1568	Animalia	Chordata	Mammalia	Artiodactyla	Bovidae	Bubalus	mindorensis	Tamaraw			300		1	0.5	1095			240000				unknown	small	low						455542610687978
1569	Animalia	Chordata	Mammalia	Artiodactyla	Bovidae	Bubalus	quarlesi	Mountain anoa			295		1	1				150000		29.2	671	captivity	tiny	acceptable						671730978
1570	Animalia	Chordata	Mammalia	Artiodactyla	Bovidae	Budorcas	taxicolor	Takin	730	730	210		1	1	365	6000		180000		21.9	671	captivity	medium	acceptable						434448455671
1571	Animalia	Chordata	Mammalia	Artiodactyla	Bovidae	Capra	caucasica	West Caucasian tur			157		1			3850		70000		19.3	671	captivity	medium	acceptable						434455610671
1572	Animalia	Chordata	Mammalia	Artiodactyla	Bovidae	Capra	cylindricornis	East Caucasian tur	1019	914	161	182	1.2	1		3787.5		50000		20.2	671	captivity	small	acceptable						434455610671
1573	Animalia	Chordata	Mammalia	Artiodactyla	Bovidae	Capra	falconeri	Markhor	745		163	167	2					41000		19.1	671	captivity	large	high						434455610671
1574	Animalia	Chordata	Mammalia	Artiodactyla	Bovidae	Capra	hircus	Domestic goat	406	685	155	160	1.5	1	451	2250		61000	0.0041	20.8	671	captivity	large	high					312.45	1.33434e+34
1575	Animalia	Chordata	Mammalia	Artiodactyla	Bovidae	Capra	ibex	Ibex	797	1256	169	274	1.1	0.8	489	2850		82500	0.005	20.9	671	captivity	large	high						4.34456e+28
1576	Animalia	Chordata	Mammalia	Artiodactyla	Bovidae	Capra	nubiana	Nubian ibex			150		1					46250		22.4	John Gramieri, pers. comm.	captivity	large	acceptable						730978
1577	Animalia	Chordata	Mammalia	Artiodactyla	Bovidae	Capra	pyrenaica	Spanish ibex	548	1096	165		1.5					57500				unknown	tiny	low						542671
1578	Animalia	Chordata	Mammalia	Artiodactyla	Bovidae	Capra	sibirica	Siberian ibex			175					3640		130000		22.3	671	captivity	medium	acceptable						671730978
1579	Animalia	Chordata	Mammalia	Artiodactyla	Bovidae	Capricornis	crispus	Japanese serow	1095	1095	215		1	1	548	3510.5		80000		24	671	captivity	small	acceptable						4.34448e+17
1580	Animalia	Chordata	Mammalia	Artiodactyla	Bovidae	Capricornis	sumatraensis	Serow	912	1004	213		1	1		3500		95000		18.5	671	captivity	small	acceptable						434542610671
1581	Animalia	Chordata	Mammalia	Artiodactyla	Bovidae	Cephalophus	dorsalis	Bay duiker	578		236		1			1610		11600		17.5	671	captivity	small	acceptable						455610671
1582	Animalia	Chordata	Mammalia	Artiodactyla	Bovidae	Cephalophus	jentinki	Jentink's duiker					1			4581		70000.3		21	671	captivity	tiny	acceptable						671730978
1583	Animalia	Chordata	Mammalia	Artiodactyla	Bovidae	Cephalophus	natalensis	Natal duiker			213		1		235	955		10000		15.2	671	captivity	medium	acceptable						455610671978
1584	Animalia	Chordata	Mammalia	Artiodactyla	Bovidae	Cephalophus	niger	Black duiker			128		1			1940		18100		14.8	671	captivity	small	acceptable						434455610671978
1585	Animalia	Chordata	Mammalia	Artiodactyla	Bovidae	Cephalophus	nigrifrons	Black-fronted duiker										13900		17.9	671	captivity	small	acceptable						434610671
1586	Animalia	Chordata	Mammalia	Artiodactyla	Bovidae	Cephalophus	rufilatus	Red-flanked duiker	270	270	230		1			943		13000		15.2	671	captivity	medium	acceptable						434448455671
1587	Animalia	Chordata	Mammalia	Artiodactyla	Bovidae	Cephalophus	silvicultor	Yellow-backed duiker			165	38	1	1	306	2400	20512.5	62000		22.5	671	captivity	medium	acceptable						434455610671978
1588	Animalia	Chordata	Mammalia	Artiodactyla	Bovidae	Cephalophus	weynsi	Weyns's duiker												15.2	671	captivity	small	acceptable						671
1589	Animalia	Chordata	Mammalia	Artiodactyla	Bovidae	Cephalophus	zebra	Zebra duiker			227		1			1707.5		17500.1				unknown	small	low						455671730
1590	Animalia	Chordata	Mammalia	Artiodactyla	Bovidae	Connochaetes	gnou	Black wildebeest	763		259	228	1			11000		132250		21.8	671	captivity	medium	acceptable						455610671951
1591	Animalia	Chordata	Mammalia	Artiodactyla	Bovidae	Connochaetes	taurinus	Blue wildebeest	411	912	253	278	1	1	365	18125		164500	0.0026	24.3	671	captivity	large	high			230.073	196500	311.15	3.64205e+26
1592	Animalia	Chordata	Mammalia	Artiodactyla	Bovidae	Damaliscus	lunatus	Topi	639		238		1	0.6		11100		110000		23.6	671	captivity	medium	acceptable						4.34456e+18
1593	Animalia	Chordata	Mammalia	Artiodactyla	Bovidae	Damaliscus	pygargus	Sassaby or blesbok	707		243	152	1.2		365	6792		84500	0.0056	23	671	captivity	large	high						4.34456e+20
1594	Animalia	Chordata	Mammalia	Artiodactyla	Bovidae	Eudorcas	rufifrons	Red-fronted gazelle			175		1					15011		14.5	671	captivity	medium	acceptable						434455610671
1595	Animalia	Chordata	Mammalia	Artiodactyla	Bovidae	Eudorcas	thomsonii	Thomson's gazelle	365		170	102	1	1.5	190	2600		25000		20	671	captivity	medium	acceptable						434455610671680
1596	Animalia	Chordata	Mammalia	Artiodactyla	Bovidae	Gazella	bennettii	Indian gazelle										18916.7				unknown	small	low						671730
1597	Animalia	Chordata	Mammalia	Artiodactyla	Bovidae	Gazella	cuvieri	Cuvier's gazelle	349	180	171		1.5		274			17500		17.9	671	captivity	medium	acceptable						455610671
1598	Animalia	Chordata	Mammalia	Artiodactyla	Bovidae	Gazella	dorcas	Dorcas gazelle	730	589	182	82	1	1	338	1650	7000	14500		23.7	671	captivity	large	high					312.05	4.34456e+22
1599	Animalia	Chordata	Mammalia	Artiodactyla	Bovidae	Gazella	gazella	Mountain gazelle	476		180	88	1	1.5	297	2360		23250		18.3	671	captivity	large	high					312.65	3.59434e+18
1600	Animalia	Chordata	Mammalia	Artiodactyla	Bovidae	Gazella	leptoceros	Rhim gazelle	157		176		1			4640		48500		14.6	671	captivity	medium	acceptable						434455542671
1601	Animalia	Chordata	Mammalia	Artiodactyla	Bovidae	Gazella	spekei	Speke's gazelle	511		197		1		205	1253.33		20000				unknown	medium	low						4556106711142
1602	Animalia	Chordata	Mammalia	Artiodactyla	Bovidae	Gazella	subgutturosa	Goitered gazelle	646	746	175	106	1.3	1		2625	13500	48500		16.3	671	captivity	large	high					312.65	4.34456e+21
1603	Animalia	Chordata	Mammalia	Artiodactyla	Bovidae	Hemitragus	hylocrius	Nilgiri tahr	669		188	152	1.3		246			75000		17.3	671	captivity	small	acceptable						434455542671730
1604	Animalia	Chordata	Mammalia	Artiodactyla	Bovidae	Hemitragus	jayakari	Arabian tahr			164		1					23000				unknown	small	low						671730978
1605	Animalia	Chordata	Mammalia	Artiodactyla	Bovidae	Hemitragus	jemlahicus	Himalayan tahr	547	730	183	151	1	1	365	2000		35200		21.8	671	captivity	medium	acceptable						434455610671676
1606	Animalia	Chordata	Mammalia	Artiodactyla	Bovidae	Hippotragus	equinus	Roan antelope	730	814	284	183	1		331	15167		225000		25.9	671	captivity	medium	acceptable						455545671
1607	Animalia	Chordata	Mammalia	Artiodactyla	Bovidae	Hippotragus	niger	Sable antelope	768	1184	271	213	1	1	365	16375		225000		22.2	671	captivity	large	high						434455671
1608	Animalia	Chordata	Mammalia	Artiodactyla	Bovidae	Kobus	ellipsiprymnus	Waterbuck	771		264	213	1	1	365	9000		175333		30	671	captivity	large	high			148.949	100000	311.85	3.64345e+30
1609	Animalia	Chordata	Mammalia	Artiodactyla	Bovidae	Kobus	kob	Kob	403	365	251	189	1	1.3		5405	31600	105000		21.9	671	captivity	medium	acceptable						434455671676680
1610	Animalia	Chordata	Mammalia	Artiodactyla	Bovidae	Kobus	leche	Lechwe	898	1050	229	137	1			5100		94800		25.4	671	captivity	large	high						4555426711135
1611	Animalia	Chordata	Mammalia	Artiodactyla	Bovidae	Kobus	megaceros	Nile lechwe	730	730	235		1	1	353	5100		90000		21.1	671	captivity	large	high						455542671
1612	Animalia	Chordata	Mammalia	Artiodactyla	Bovidae	Litocranius	walleri	Gerenuk	359		204	241	1		241			43500		17.3	671	captivity	medium	acceptable						455542671978
1613	Animalia	Chordata	Mammalia	Artiodactyla	Bovidae	Madoqua	guentheri	Gunther's dik-dik			178	84	1	2		681.67	2825.5	4550		17.5	671	captivity	small	acceptable					310.95	6106711064
1614	Animalia	Chordata	Mammalia	Artiodactyla	Bovidae	Madoqua	kirkii	Kirk's dik-dik	213	304	172	71	1	2	244	600	1780	5000	0.0124	17.3	671	captivity	medium	acceptable			11.966	4290	312.15	3.64345e+26
1615	Animalia	Chordata	Mammalia	Artiodactyla	Bovidae	Naemorhedus	baileyi	Red goral			213		1.5					28863		19	671	captivity	small	acceptable						671978
1616	Animalia	Chordata	Mammalia	Artiodactyla	Bovidae	Naemorhedus	caudatus	Chinese goral										27000		20.3	671	captivity	small	acceptable						671730
1617	Animalia	Chordata	Mammalia	Artiodactyla	Bovidae	Naemorhedus	goral	Goral	500	500	215		1	1	365	2000		31750		17.6	671	captivity	small	acceptable						448455671
1618	Animalia	Chordata	Mammalia	Artiodactyla	Bovidae	Nanger	dama	Dama gazelle			208		1		182			73000		19.3	671	captivity	large	acceptable					312.35	4556106719781030
1619	Animalia	Chordata	Mammalia	Artiodactyla	Bovidae	Nanger	granti	Grant's gazelle	251		196		1			5602.5		67000		19.7	671	captivity	medium	acceptable						434455610671
1620	Animalia	Chordata	Mammalia	Artiodactyla	Bovidae	Nanger	soemmerringii	Soemmering's gazelle	640		190		1					48500		15.5	671	captivity	medium	acceptable						434455671
1621	Animalia	Chordata	Mammalia	Artiodactyla	Bovidae	Neotragus	moschatus	Suni	183	183	180		1					6500		13.5	671	captivity	small	acceptable						434455671
1622	Animalia	Chordata	Mammalia	Artiodactyla	Bovidae	Neotragus	pygmaeus	Royal antelope			183		1					2250		11.1	671	captivity	small	acceptable						434671978
1623	Animalia	Chordata	Mammalia	Artiodactyla	Bovidae	Oreamnos	americanus	Mountain goat	912	912	184	122	1.2	1	365	3200		90000		20.8	671	captivity	small	acceptable			46.414	32000		3.64344e+24
1624	Animalia	Chordata	Mammalia	Artiodactyla	Bovidae	Oreotragus	oreotragus	Klipspringer	365	365	196	137	1	1	365	1130		12000		25.9	671	captivity	medium	acceptable						434455671
1625	Animalia	Chordata	Mammalia	Artiodactyla	Bovidae	Oryx	dammah	Scimitar-horned oryx	639		247		1			10317		177500		27.5	671	captivity	large	high						434455610671680
1626	Animalia	Chordata	Mammalia	Artiodactyla	Bovidae	Oryx	gazella	Gemsbok	550	550	270		1	1.3		12000		170000		23.8	671	captivity	large	high					312.05	4.34448e+21
1627	Animalia	Chordata	Mammalia	Artiodactyla	Bovidae	Oryx	leucoryx	Arabian oryx	794		243	137	1	1				121350		20.8	671	captivity	large	high					311.65	4.34456e+25
1628	Animalia	Chordata	Mammalia	Artiodactyla	Bovidae	Ourebia	ourebi	Oribi	304	426	193	137	1	1.5	185	2235		17000		15.9	671	captivity	tiny	acceptable						434455671680
1629	Animalia	Chordata	Mammalia	Artiodactyla	Bovidae	Ovibos	moschatus	Muskox	1096	1278	258	213	1	0.8	608	11460		315000	0.0041	27.4	671	captivity	medium	acceptable					310.85	4.34441e+30
1630	Animalia	Chordata	Mammalia	Artiodactyla	Bovidae	Ovis	ammon	Argali	403	823	170	135	1	1	365	3400		160000		16.8	671	captivity	small	acceptable						455542671
1631	Animalia	Chordata	Mammalia	Artiodactyla	Bovidae	Ovis	aries	Domestic sheep or mouflon	548	914	146	182	1.58	1	365	2370	17500	80000		22.8	671	captivity	large	high					311.95	8.11893e+64
1632	Animalia	Chordata	Mammalia	Artiodactyla	Bovidae	Ovis	canadensis	Bighorn sheep	707	749	180	152	1	1	365	4400	28000	70275	0.0031	20.6	671	captivity	medium	acceptable			114.674	67030.8	311.15	3.64204e+34
1633	Animalia	Chordata	Mammalia	Artiodactyla	Bovidae	Ovis	dalli	Dall's sheep	684	639	173	129	1	1	365	2819		73100		19.6	671	captivity	medium	acceptable	0.05	1.5				2,81,441,455,671,1135
1634	Animalia	Chordata	Mammalia	Artiodactyla	Bovidae	Pelea	capreolus	Common rhebok			261		1					25000				unknown	small	low						434455542671
1635	Animalia	Chordata	Mammalia	Artiodactyla	Bovidae	Philantomba	maxwellii	Maxwell's duiker	730		120	61	1	1		832		7000		18.3	671	captivity	small	acceptable						434455610638671
1636	Animalia	Chordata	Mammalia	Artiodactyla	Bovidae	Philantomba	monticola	Blue duiker	487	685	193		1		265	800		6250		15.9	671	captivity	medium	acceptable			10.075	4200	312.55	3.64345e+17
1637	Animalia	Chordata	Mammalia	Artiodactyla	Bovidae	Procapra	gutturosa	Mongolian gazelle	532		185		1.3	1	365	2900		30000		12	671	captivity	small	acceptable						434455546610671
1638	Animalia	Chordata	Mammalia	Artiodactyla	Bovidae	Pseudois	nayaur	Bharal	730		160	182	1.5					55000		20.9	671	captivity	medium	acceptable						4.55543e+17
1639	Animalia	Chordata	Mammalia	Artiodactyla	Bovidae	Raphicerus	campestris	Steenbok	238	243	197	91	1		215	920		13000		9.3	671	captivity	medium	acceptable			20.619	9600	312.55	364556711032
1640	Animalia	Chordata	Mammalia	Artiodactyla	Bovidae	Raphicerus	melanotis	Cape grysbok										10249.9				unknown	tiny	low						671730
1641	Animalia	Chordata	Mammalia	Artiodactyla	Bovidae	Redunca	arundinum	Southern reedbuck			224		1		376	4500		58000		16.8	671	captivity	small	acceptable						455671
1642	Animalia	Chordata	Mammalia	Artiodactyla	Bovidae	Redunca	fulvorufula	Mountain reedbuck	388	335	216		1	1.1	353	3000		30000	0.0093	15	671	captivity	small	acceptable						4.34456e+23
1643	Animalia	Chordata	Mammalia	Artiodactyla	Bovidae	Redunca	redunca	Bohar reedbuck	502	502	228		1					45500				unknown	small	low						455671
1644	Animalia	Chordata	Mammalia	Artiodactyla	Bovidae	Rupicapra	pyrenaica	Pyrenean chamois										30000				unknown	tiny	low						6717308001143
1645	Animalia	Chordata	Mammalia	Artiodactyla	Bovidae	Rupicapra	rupicapra	Chamois	674	669	122	76	1	1	365	2400		37500		17.6	671	captivity	medium	acceptable						4.34456e+20
1646	Animalia	Chordata	Mammalia	Artiodactyla	Bovidae	Saiga	tatarica	Saiga	331	669	152	87	1.7	1	365	3500	14500	37500	0.0065			unknown	tiny	low						4.34456e+20
1647	Animalia	Chordata	Mammalia	Artiodactyla	Bovidae	Sylvicapra	grimmia	Bush duiker	255	255	165	191	1	1.4	245	1612		18500		15.4	671	captivity	medium	acceptable						434455671677817
1648	Animalia	Chordata	Mammalia	Artiodactyla	Bovidae	Syncerus	caffer	African buffalo	1475	1674	331	289	1	0.4	635	44000	166000	700000	0.0026	32.8	Thomas Brockmann, pers. comm.	captivity	medium	acceptable						4.34456e+28
1649	Animalia	Chordata	Mammalia	Artiodactyla	Bovidae	Taurotragus	derbianus	Giant eland	1107		264		1					680000		20.3	671	captivity	medium	acceptable						610671
1650	Animalia	Chordata	Mammalia	Artiodactyla	Bovidae	Taurotragus	oryx	Eland	589	571	274	182	1		340	32000		500000	0.0019	26.1	671	captivity	large	high			190.209	141404	309.65	3.64345e+26
1651	Animalia	Chordata	Mammalia	Artiodactyla	Bovidae	Tetracerus	quadricornis	Four-horned antelope	365		212		1.5		316	1044		19000		17.4	671	captivity	small	acceptable						434455671
1652	Animalia	Chordata	Mammalia	Artiodactyla	Bovidae	Tragelaphus	angasii	Nyala	452		224	213	1	1.2	295	5232.5		120000		18.5	671	captivity	medium	acceptable						4.34456e+17
1653	Animalia	Chordata	Mammalia	Artiodactyla	Bovidae	Tragelaphus	eurycerus	Bongo	806	914	288		1	0.7		19800		307500		21.9	671	captivity	large	high						434455610671680
1654	Animalia	Chordata	Mammalia	Artiodactyla	Bovidae	Tragelaphus	imberbis	Lesser kudu	504	504	235	274	1	1.3	259	6000		82500	0.0095	19.8	671	captivity	medium	acceptable						4.34456e+20
1655	Animalia	Chordata	Mammalia	Artiodactyla	Bovidae	Tragelaphus	scriptus	Bushbuck	496		188		1	1.5	236	3800		60000	0.0044	15.3	671	captivity	medium	acceptable						4.34456e+26
1656	Animalia	Chordata	Mammalia	Artiodactyla	Bovidae	Tragelaphus	spekii	Sitatunga	401		242		1	1	353	4000		87500		22.6	671	captivity	large	high						434455610671680
1657	Animalia	Chordata	Mammalia	Artiodactyla	Bovidae	Tragelaphus	strepsiceros	Greater kudu	517		228	183	1	1	365	15000		217500		23.5	671	captivity	large	high					312.05	4.55543e+19
1658	Animalia	Chordata	Mammalia	Artiodactyla	Camelidae	Camelus	bactrianus	Bactrian camel	1278	1278	395	319	1	0.5	730	36000		475000		35.4	671	captivity	large	high						434436455671
1659	Animalia	Chordata	Mammalia	Artiodactyla	Camelidae	Camelus	dromedarius	Dromedary	1095	2191	405	500	1	0.7	607	37000	253484	434000		28.4	671	captivity	medium	acceptable			224.779	407000	310.65	3.63023e+30
1660	Animalia	Chordata	Mammalia	Artiodactyla	Camelidae	Lama	glama	Llama	800	800	330	152	1	1		11000		140000		28.9	671	captivity	large	high			148.94	115000	311.45	3.64345e+17
1661	Animalia	Chordata	Mammalia	Artiodactyla	Camelidae	Lama	guanicoe	Guanaco	365	730	335	345	1	0.5		11500		127500		33.7	671	captivity	large	high					311.15	4344556106711000
1662	Animalia	Chordata	Mammalia	Artiodactyla	Camelidae	Vicugna	pacos	Alpaca	432	500	345	213	1.04			7210		62000		25.8	671	captivity	large	high					312.25	4344556711001
1663	Animalia	Chordata	Mammalia	Artiodactyla	Camelidae	Vicugna	vicugna	Vicugna	730	730	340	213	1	0.7	548	5740		50000	0.0057	31.6	671	captivity	medium	acceptable					313.05	4.34456e+21
1665	Animalia	Chordata	Mammalia	Artiodactyla	Cervidae	Alces	alces	Moose	751	612	243	100	1.3	1	365	12844	94000	386000	0.0039			unknown	medium	low			286.847	325000	311.75	1,36,420,434,441,455,538,671,676,677,680,731,892,1135,1143
1666	Animalia	Chordata	Mammalia	Artiodactyla	Cervidae	Axis	axis	Chital	766	913	226	122	1.03		426	3144		36000		20.8	671	captivity	large	high					312.35	455671951996
1667	Animalia	Chordata	Mammalia	Artiodactyla	Cervidae	Axis	calamianensis	Calamian deer			224		2					40500		17.2	671	captivity	medium	acceptable						671730978
1668	Animalia	Chordata	Mammalia	Artiodactyla	Cervidae	Axis	kuhlii	Bawean deer			227		1.2	1.3				55000		17.8	671	captivity	small	acceptable						671730978
1669	Animalia	Chordata	Mammalia	Artiodactyla	Cervidae	Axis	porcinus	Hog deer	304		232	182	1			2532		43000		22.9	671	captivity	medium	acceptable						434455542610671
1670	Animalia	Chordata	Mammalia	Artiodactyla	Cervidae	Blastocerus	dichotomus	Marsh deer			270		1	1		4200		102500				unknown	tiny	low						455542610671
1671	Animalia	Chordata	Mammalia	Artiodactyla	Cervidae	Capreolus	capreolus	Western roe deer	413	655	153	89	1.6	1	365	1010	8692.5	21666.7		17.5	671	captivity	medium	acceptable			46.347	21500	311.15	36,86,420,455,542,610,671,676,677,680,800,882,1135,1143,1150,1206
1672	Animalia	Chordata	Mammalia	Artiodactyla	Cervidae	Capreolus	pygargus	Eastern roe deer			294	137	2	1		1750	28750	39450				unknown	small	low						610671
1673	Animalia	Chordata	Mammalia	Artiodactyla	Cervidae	Cervus	elaphus	Red deer	852	730	245	156	1	0.9		10100	56500	200000	0.006	31.5	671	captivity	large	high			112.43	67000	308.35	36,86,145,146,147,434,455,671,676,677,680,731,789,790,791,900,1009,1135,1143,1150
1674	Animalia	Chordata	Mammalia	Artiodactyla	Cervidae	Cervus	nippon	Sika deer	500	500	210	172	1	1		5750	28590	42000		26.3	671	captivity	large	high					312.95	4.34456e+24
1675	Animalia	Chordata	Mammalia	Artiodactyla	Cervidae	Dama	dama	Fallow deer	487	507	233	183	1	1	365	4500	22570	70000		21.1	671	captivity	large	high						8.61792e+32
1676	Animalia	Chordata	Mammalia	Artiodactyla	Cervidae	Elaphodus	cephalophus	Tufted deer	639	730	180		1					33500		22.7	671	captivity	medium	acceptable						448455671
1677	Animalia	Chordata	Mammalia	Artiodactyla	Cervidae	Elaphurus	davidianus	Pere David's deer	821	1186	288	167	1	1	360	11000		186500		27.5	671	captivity	large	high						4.34456e+20
1678	Animalia	Chordata	Mammalia	Artiodactyla	Cervidae	Hippocamelus	antisensis	Guemals			255		1					45000				unknown	small	low						455542610671
1679	Animalia	Chordata	Mammalia	Artiodactyla	Cervidae	Hippocamelus	bisulcus	Chilean guemal			198		1	1		3576		70000				unknown	small	low						610671978
1680	Animalia	Chordata	Mammalia	Artiodactyla	Cervidae	Hydropotes	inermis	Chinese water deer	183		190		2.7			1042		11500		13.9	671	captivity	large	acceptable					311.45	4344556716771030
1681	Animalia	Chordata	Mammalia	Artiodactyla	Cervidae	Mazama	americana	Red brocket	395	365	225	182	1.3	1		538.5		33000		17.1	671	captivity	medium	acceptable						4.34456e+20
1682	Animalia	Chordata	Mammalia	Artiodactyla	Cervidae	Mazama	gouazoubira	Gray brocket	395	365	212		1			919		17000		14.8	671	captivity	small	acceptable						434455542671
1683	Animalia	Chordata	Mammalia	Artiodactyla	Cervidae	Muntiacus	crinifrons	Black muntjac			196		1					18590				unknown	small	low						671978
1684	Animalia	Chordata	Mammalia	Artiodactyla	Cervidae	Muntiacus	feae	Fea's muntjac			196		1.2					22000				unknown	small	low						671730978
1685	Animalia	Chordata	Mammalia	Artiodactyla	Cervidae	Muntiacus	muntjak	Indian muntjac	272	332	210	61	1.17		241	1223		21000		18.8	671	captivity	medium	acceptable						4.34448e+24
1686	Animalia	Chordata	Mammalia	Artiodactyla	Cervidae	Muntiacus	reevesi	Reeves's muntjac	274		199		1	1.5	215	1050		18000		23.2	671	captivity	large	high						4.34456e+22
1687	Animalia	Chordata	Mammalia	Artiodactyla	Cervidae	Odocoileus	hemionus	Mule deer	478	503	207	132	1.5	1	365	2950	23100	57000	0.0057	22	671	captivity	medium	acceptable					313.15	4.34456e+23
1688	Animalia	Chordata	Mammalia	Artiodactyla	Cervidae	Odocoileus	virginianus	White-tailed deer	309	417	198	129	2	1	304	3000	36000	87000	0.007	23	956	captivity	large	high			123.447	61862.5	312.15	36,86,420,434,441,455,610,677,680,731,956,1143
1689	Animalia	Chordata	Mammalia	Artiodactyla	Cervidae	Ozotoceros	bezoarticus	Pampas deer	365		213	167	1	1	330	2100		32500		21.9	671	captivity	tiny	acceptable					310.65	4.34456e+18
1690	Animalia	Chordata	Mammalia	Artiodactyla	Cervidae	Przewalskium	albirostre	Thorold's deer	730		253		1	1				135000		21.3	671	captivity	medium	acceptable						434455671
1691	Animalia	Chordata	Mammalia	Artiodactyla	Cervidae	Pudu	puda	Southern pudu	274	320	200	61	1			900		10000	0.0186	18.3	956	captivity	medium	acceptable						8.64344e+25
1692	Animalia	Chordata	Mammalia	Artiodactyla	Cervidae	Rangifer	tarandus	Caribou and reindeer	662	680	228	120	1	1	365	6500	20000	101250	0.0047	21.8	956	captivity	large	high			119.66	85000	310.35	3.63444e+43
1693	Animalia	Chordata	Mammalia	Artiodactyla	Cervidae	Rucervus	duvaucelii	Barasingha	1095		250		1					170000		24.5	671	captivity	large	high						434455610671677
1694	Animalia	Chordata	Mammalia	Artiodactyla	Cervidae	Rucervus	eldii	Eld's deer	508		241	240	1	1	372	4750		122500		20.5	671	captivity	large	high						4.34456e+21
1695	Animalia	Chordata	Mammalia	Artiodactyla	Cervidae	Rusa	alfredi	Visayan spotted deer			243							46475		18.5	671	captivity	medium	acceptable						671978
1696	Animalia	Chordata	Mammalia	Artiodactyla	Cervidae	Rusa	marianna	Philippine deer										50000				unknown	small	low						434671
1697	Animalia	Chordata	Mammalia	Artiodactyla	Cervidae	Rusa	timorensis	Timor deer	464		251	228	1	1	366			63000		21.1	671	captivity	medium	acceptable						434455671
1698	Animalia	Chordata	Mammalia	Artiodactyla	Cervidae	Rusa	unicolor	Sambar	650		232	213	1	1		10000		185000		26.4	671	captivity	large	acceptable						4.34456e+17
1699	Animalia	Chordata	Mammalia	Artiodactyla	Giraffidae	Giraffa	camelopardalis	Giraffe	1278	1644	457	152	1	0.5	620	58500		800000		39.5	671	captivity	large	high					310.25	4.34436e+31
1700	Animalia	Chordata	Mammalia	Artiodactyla	Giraffidae	Okapia	johnstoni	Okapi	578	790	458	194	1	0.8		16000	77000	225000		33.5	671	captivity	medium	acceptable					311.22	4.34456e+18
1701	Animalia	Chordata	Mammalia	Artiodactyla	Hippopotamidae	Hexaprotodon	liberiensis	Pygmy hippopotamus	1278	1644	199	198	1	0.4		4900		215000		42.3	671	captivity	medium	acceptable						4344556106711130
1702	Animalia	Chordata	Mammalia	Artiodactyla	Hippopotamidae	Hippopotamus	amphibius	Hippopotamus	1279	1279	234	341	1	0.6	563	40000	237500	3750000		61.2	671	captivity	large	acceptable	0.01	7			308.55	2,81,434,455,610,671,676,677,680,1038,1143
1703	Animalia	Chordata	Mammalia	Artiodactyla	Moschidae	Moschus	berezovskii	Chinese forest musk deer	540	540	197		1	1		524		12000				unknown	small	low						434455674676978
1704	Animalia	Chordata	Mammalia	Artiodactyla	Moschidae	Moschus	chrysogaster	Alpine musk deer	639		188		1	1		800		11000				unknown	tiny	low						455610674978
1705	Animalia	Chordata	Mammalia	Artiodactyla	Moschidae	Moschus	moschiferus	Siberian musk deer	473		162	106	1.5	1		458.75		10000				unknown	small	low						4.34456e+20
1706	Animalia	Chordata	Mammalia	Artiodactyla	Suidae	Babyrousa	babyrussa	Babirusa	548	548	153	213	1.3	2		715		71500		22.9	671	captivity	medium	acceptable						1434455610671
1707	Animalia	Chordata	Mammalia	Artiodactyla	Suidae	Hylochoerus	meinertzhageni	Giant forest hog	365	517	132	68	5	1	365	1250		202500				unknown	tiny	low						434453455542610
1708	Animalia	Chordata	Mammalia	Artiodactyla	Suidae	Phacochoerus	africanus	Wart hog	578	578	164	84	3	1.5	426	660		100000		20.9	671	captivity	large	high						434455542671
1709	Animalia	Chordata	Mammalia	Artiodactyla	Suidae	Potamochoerus	larvatus	Bushpig			122		2.7					87500				unknown	tiny	low						434671978
1710	Animalia	Chordata	Mammalia	Artiodactyla	Suidae	Potamochoerus	porcus	Red river hog	1096	1096	122	91	3		365	775		88000	0.0099	22	671	captivity	large	high						4.34456e+26
1711	Animalia	Chordata	Mammalia	Artiodactyla	Suidae	Sus	barbatus	Bearded pig			122		4	1				102750		16.2	671	captivity	medium	acceptable						455542610671978
1712	Animalia	Chordata	Mammalia	Artiodactyla	Suidae	Sus	salvanius	Pygmy hog	700	700	108		3			191.5		8000		14	671	captivity	small	acceptable						434455542573671
1713	Animalia	Chordata	Mammalia	Artiodactyla	Suidae	Sus	scrofa	Wild boar	334	768	115	56	7	1.5	230	960	5700	130000	0.0095	27	671	captivity	large	high			104.15	135000	312.15	36,81,189,318,319,434,441,455,542,671,731,978,998,1136,1143,1207
1714	Animalia	Chordata	Mammalia	Artiodactyla	Suidae	Sus	verrucosus	Javan pig	274		120		6			1000		76000		17	671	captivity	small	acceptable						434542671
1715	Animalia	Chordata	Mammalia	Artiodactyla	Tayassuidae	Catagonus	wagneri	Chacoan peccary	1096		152		2.4			610		34750				unknown	small	low						434455671978
1716	Animalia	Chordata	Mammalia	Artiodactyla	Tayassuidae	Pecari	tajacu	Collared peccary	329	358	145	49	2	2	155	700	4881	20200		31.5	671	captivity	large	high			33.165	20500	310.65	3.64204e+16
1717	Animalia	Chordata	Mammalia	Artiodactyla	Tayassuidae	Tayassu	pecari	White-lipped peccary	548	548	158	50	2			700		22000		28.5	671	captivity	medium	acceptable					311.65	4.34456e+18
1718	Animalia	Chordata	Mammalia	Artiodactyla	Tragulidae	Hyemoschus	aquaticus	Water chevrotain	403	403	175	180	1.25	1				11000				unknown	small	low						434455573610680
1719	Animalia	Chordata	Mammalia	Artiodactyla	Tragulidae	Moschiola	meminna	Indian spotted chevrotain			150		1.5			319		2450		14.5	671	captivity	small	acceptable						434455610671
1720	Animalia	Chordata	Mammalia	Artiodactyla	Tragulidae	Tragulus	javanicus	Lesser mouse-deer	167	167	144	84	1			370		2850		14	671	captivity	medium	acceptable			4.883	1615.5	311.55	3.64345e+32
1721	Animalia	Chordata	Mammalia	Artiodactyla	Tragulidae	Tragulus	napu	Greater mouse-deer	137	135	153	91	1	1	152	373		6500		16.7	671	captivity	medium	acceptable						4.34456e+17
1722	Animalia	Chordata	Mammalia	Carnivora	Ailuridae	Ailurus	fulgens	Red panda	550	550	116	137	2	1	365	100	1140	4325	0.009	19	671	captivity	large	high			4.898	5740	310.75	3.64204e+26
1723	Animalia	Chordata	Mammalia	Carnivora	Canidae	Atelocynus	microtis	Short-eared dog										9500		11.9	671	captivity	small	acceptable						434671
1724	Animalia	Chordata	Mammalia	Carnivora	Canidae	Canis	adustus	Side-striped jackal	274	274	64	42	4	2				10250		13.7	671	captivity	small	acceptable						434455671
1725	Animalia	Chordata	Mammalia	Carnivora	Canidae	Canis	aureus	Golden jackal	334	334	63	75	3	1	365	207.5		11000		18.8	671	captivity	medium	acceptable					311.95	4344556711033
1726	Animalia	Chordata	Mammalia	Carnivora	Canidae	Canis	familiaris	Domestic dog	510	510	63		6					40000	0.0244	24	J. Veronica Kiklevich, pers. comm.	captivity	large	acceptable	0.02	3				2,18,75,121,199,200,201,202,203,204,205,206,207,208,209,210,423,431,434,436,481,486,488,521,715,726,731,742,758,765,787,872,901,931,980,981,983,1121,1132,1136,1140,1141,1208,1242,1256,1264,1270
1727	Animalia	Chordata	Mammalia	Carnivora	Canidae	Canis	latrans	Coyote	274	274	63	60	6	1	365	250	1517	13250	0.0183	21.8	671	captivity	medium	acceptable			19.423	10148.9	310.15	3.64204e+25
1728	Animalia	Chordata	Mammalia	Carnivora	Canidae	Canis	lupus	Gray wolf	669	669	62	47	6	0.8	365	450	5250	26625	0.0177	20.6	671	captivity	large	high					311.45	4.34456e+35
1729	Animalia	Chordata	Mammalia	Carnivora	Canidae	Canis	mesomelas	Black-backed jackal	309	251	60	60	4	1	274	159		10250	0.0149	16.7	671	captivity	medium	acceptable			21.533	7720	311.15	3.64204e+19
1730	Animalia	Chordata	Mammalia	Carnivora	Canidae	Cerdocyon	thous	Crab-eating fox	274	274	55	90	4	1.9	243	140		6500	0.0166	12.7	671	captivity	small	acceptable			8.502	5444	311.35	3.64204e+22
1731	Animalia	Chordata	Mammalia	Carnivora	Canidae	Chrysocyon	brachyurus	Maned wolf	730		64	227	3			368		21500	0.0116	16.8	671	captivity	medium	acceptable						4.34456e+17
1732	Animalia	Chordata	Mammalia	Carnivora	Canidae	Cuon	alpinus	Dhole	365	365	61	58	5	1	365	275	2350	15750		16.1	671	captivity	medium	acceptable						434455610671
1733	Animalia	Chordata	Mammalia	Carnivora	Canidae	Lycalopex	culpaeus	Culpeo	365		61	61	4	1	365	168		13000		13.1	671	captivity	small	acceptable						434455610671978
1734	Animalia	Chordata	Mammalia	Carnivora	Canidae	Lycalopex	griseus	Argentinian gray fox			56		4.2					3990		10.9	671	captivity	small	acceptable						434610671
1735	Animalia	Chordata	Mammalia	Carnivora	Canidae	Lycalopex	gymnocercus	Pampas fox	304		57		4		365			8500		13.7	671	captivity	small	acceptable						434455610671978
1736	Animalia	Chordata	Mammalia	Carnivora	Canidae	Lycalopex	sechurae	Sechuran fox										4000		9.9	671	captivity	tiny	acceptable						434671730
1737	Animalia	Chordata	Mammalia	Carnivora	Canidae	Lycalopex	vetulus	Hoary fox					3		365			5350		12.6	671	captivity	tiny	acceptable						671730978
1738	Animalia	Chordata	Mammalia	Carnivora	Canidae	Lycaon	pictus	African wild dog	639	639	72	91	8	1	362	318		26500		17	671	captivity	large	high			33.01	8750		36434455671
1739	Animalia	Chordata	Mammalia	Carnivora	Canidae	Nyctereutes	procyonoides	Raccoon dog	304	304	61	47	6	1	365	75	825	6500		16.6	671	captivity	medium	acceptable					311.15	4.34456e+21
1740	Animalia	Chordata	Mammalia	Carnivora	Canidae	Otocyon	megalotis	Bat-eared fox	365		68	105	4	2	182	122		4150		17	671	captivity	medium	acceptable						4.34456e+17
1741	Animalia	Chordata	Mammalia	Carnivora	Canidae	Speothos	venaticus	Bush dog	304	365	68	101	4	2	249	160		6000		14.1	671	captivity	medium	acceptable						434455610671
1742	Animalia	Chordata	Mammalia	Carnivora	Canidae	Urocyon	cinereoargenteus	Gray fox	345	365	57	55	4	1	365	95	519.7	4750	0.0127	16.2	671	captivity	medium	acceptable						4.34456e+26
1743	Animalia	Chordata	Mammalia	Carnivora	Canidae	Urocyon	littoralis	Island gray fox	365		52	61	2.6	1	365	100		1890.7				unknown	tiny	low						538610671978
1744	Animalia	Chordata	Mammalia	Carnivora	Canidae	Vulpes	bengalensis	Indian fox			50		4	1	365	58.5		2375				unknown	small	low						434455542
1745	Animalia	Chordata	Mammalia	Carnivora	Canidae	Vulpes	cana	Blanford's fox	304	304	55	46	2			29		1000				unknown	small	low					311.65	4345426101032
1746	Animalia	Chordata	Mammalia	Carnivora	Canidae	Vulpes	chama	Cape fox	274	274	51		4					4000				unknown	tiny	low						434542
1747	Animalia	Chordata	Mammalia	Carnivora	Canidae	Vulpes	corsac	Corsac fox	504		53	28	4.7		365	62.5		2700		13	671	captivity	medium	acceptable						455610671680978
1748	Animalia	Chordata	Mammalia	Carnivora	Canidae	Vulpes	lagopus	Arctic fox	304	304	52	51	9	1	365	70		5200		16.3	671	captivity	medium	acceptable			7.665	3600	311.75	3.64204e+22
1749	Animalia	Chordata	Mammalia	Carnivora	Canidae	Vulpes	macrotis	Kit fox			54		4		365	40		2500		15.8	671	captivity	small	acceptable			4.928	1769	311.15	420434671978
1750	Animalia	Chordata	Mammalia	Carnivora	Canidae	Vulpes	pallida	Pale fox			52		4			75		2800		16	671	captivity	small	acceptable						434542671730
1751	Animalia	Chordata	Mammalia	Carnivora	Canidae	Vulpes	rueppellii	Ruppell's sand fox					2					3200		14.3	671	captivity	medium	acceptable						455572671
1752	Animalia	Chordata	Mammalia	Carnivora	Canidae	Vulpes	velox	Swift fox	365	365	55	46	4.5	1	365	39.65		2400	0.0315	15.9	671	captivity	medium	acceptable			4.948	1769		3.64344e+31
1753	Animalia	Chordata	Mammalia	Carnivora	Canidae	Vulpes	vulpes	Red fox	304	304	52	48	5	1	365	100	1397	4131.7	0.0177	21.3	671	captivity	medium	acceptable			13.731	4580.3	311.85	3.64204e+19
1754	Animalia	Chordata	Mammalia	Carnivora	Canidae	Vulpes	zerda	Fennec	274	274	51	66	2.2	1	365	26.28		1250		16.3	671	captivity	medium	acceptable			2.693	1159.2	311.95	3.64204e+17
1755	Animalia	Chordata	Mammalia	Carnivora	Eupleridae	Cryptoprocta	ferox	Fossa	1496		90	129	3	1		100		9500	0.0038	23.1	671	captivity	medium	acceptable						4.34456e+20
1756	Animalia	Chordata	Mammalia	Carnivora	Eupleridae	Fossa	fossana	Malagasy civet	728		82	76	1		365	67.5		1540		21.4	671	captivity	small	acceptable			5.02262	2260	311.05	3.64204e+22
1757	Animalia	Chordata	Mammalia	Carnivora	Eupleridae	Galidia	elegans	Ring-tailed mongoose	737		72	60	1	1	365	50	183	800	0.0093	26	671	captivity	small	acceptable						4.34456e+17
1758	Animalia	Chordata	Mammalia	Carnivora	Eupleridae	Mungotictis	decemlineata	Narrow-striped mongoose	742		99	39	1			50		700				unknown	tiny	low						434455610671680
1759	Animalia	Chordata	Mammalia	Carnivora	Felidae	Acinonyx	jubatus	Cheetah	456	456	88	107	3	0.7	537	489	1940	53500		20.5	671	captivity	large	high			61.77	38446.1	312.15	3.64204e+26
1760	Animalia	Chordata	Mammalia	Carnivora	Felidae	Caracal	caracal	Caracal	456	456	74	122	3		365	165		16000	0.0096	20.3	671	captivity	medium	acceptable						4.34456e+21
1761	Animalia	Chordata	Mammalia	Carnivora	Felidae	Catopuma	temminckii	Asiatic golden cat	639		95		1			250		13500		23	671	captivity	medium	acceptable						434455671
1762	Animalia	Chordata	Mammalia	Carnivora	Felidae	Felis	catus	Domestic cat	289		65	56	4			97.5		3900		30		captivity	large	questionable					311.25	1.20121e+33
1763	Animalia	Chordata	Mammalia	Carnivora	Felidae	Felis	chaus	Jungle cat	335		60	90	3	2	112	131	2212.5	10000	0.0165	20	671	captivity	medium	acceptable						434455671731
1764	Animalia	Chordata	Mammalia	Carnivora	Felidae	Felis	manul	Pallas' cat	365		72		4.1			89		3500		15.9	671	captivity	medium	acceptable						434455671
1765	Animalia	Chordata	Mammalia	Carnivora	Felidae	Felis	margarita	Sand cat	274		67		4.5	2	198	55.5		2750	0.0255	13.9	671	captivity	medium	acceptable						4.34456e+17
1766	Animalia	Chordata	Mammalia	Carnivora	Felidae	Felis	nigripes	Black-footed cat	445	434	66		2	4	228	72.4		2125		15.6	671	captivity	medium	acceptable						434455550671978
1767	Animalia	Chordata	Mammalia	Carnivora	Felidae	Felis	silvestris	Wild cat	304	304	64	87	3.7	2.3	114	100	643	5500	0.0113	19	671	captivity	medium	acceptable						434455542671731
1768	Animalia	Chordata	Mammalia	Carnivora	Felidae	Leopardus	colocolo	Colocolo					2.5					2950		19.6	671	captivity	small	acceptable						610671
1769	Animalia	Chordata	Mammalia	Carnivora	Felidae	Leopardus	geoffroyi	Geoffroy's cat	479		75	68	2	1.3	240	93.2		4000		23	671	captivity	medium	acceptable						434455610671817
1770	Animalia	Chordata	Mammalia	Carnivora	Felidae	Leopardus	guigna	Kodkod										2230				unknown	small	low						671730
1771	Animalia	Chordata	Mammalia	Carnivora	Felidae	Leopardus	pardalis	Ocelot	600	600	77	106	2	1	452	255.5	3400	8800		28.2	671	captivity	medium	acceptable			17.368	10500	311.15	3.64204e+28
1772	Animalia	Chordata	Mammalia	Carnivora	Felidae	Leopardus	tigrinus	Little spotted cat			75	56	1.5					2250		21.9	671	captivity	medium	acceptable						434455610671
1773	Animalia	Chordata	Mammalia	Carnivora	Felidae	Leopardus	wiedii	Margay	659		81	56	1.5			166.5	785.1	3666.7		24	671	captivity	medium	acceptable			5.227	3600	311.55	3.64345e+23
1774	Animalia	Chordata	Mammalia	Carnivora	Felidae	Leptailurus	serval	Serval	821		70	128	2.5	2.5	176	263		13350		22.4	671	captivity	large	high			1.44	1012		3.64345e+20
1775	Animalia	Chordata	Mammalia	Carnivora	Felidae	Lynx	canadensis	Canada lynx	498	573	63	152	3.5	1	365	204		10100		26.8	671	captivity	medium	acceptable						4.34456e+17
1776	Animalia	Chordata	Mammalia	Carnivora	Felidae	Lynx	lynx	Eurasian lynx	639	1004	66	87	2	1	365	246.5	1860	23000	0.0097	23.7	671	captivity	large	high						4.34456e+20
1777	Animalia	Chordata	Mammalia	Carnivora	Felidae	Lynx	pardinus	Spanish lynx			68		2.5					11000				unknown	tiny	low						434455
1778	Animalia	Chordata	Mammalia	Carnivora	Felidae	Lynx	rufus	Bobcat	365	730	65	65	3	0.9	365	265	1190	8600	0.0068	32.3	671	captivity	medium	acceptable			23.446	9400		3.64345e+29
1779	Animalia	Chordata	Mammalia	Carnivora	Felidae	Neofelis	nebulosa	Clouded leopard	730	1095	89	130	2			170	5427.5	19500		19.8	671	captivity	medium	acceptable						434448455610671
1780	Animalia	Chordata	Mammalia	Carnivora	Felidae	Panthera	leo	Lion	1095	1095	109	216	3	1	649	1300	8480	175000	0.0035	27	671	captivity	large	high			94.58	98000	311.05	3.61624e+40
1781	Animalia	Chordata	Mammalia	Carnivora	Felidae	Panthera	onca	Jaguar	730	730	99	126	2	0.5	365	820	5033.5	81150	0.0072	28	671	captivity	large	high			62.419	50400	310.15	36,89,420,434,455,610,671,680,731,817
1782	Animalia	Chordata	Mammalia	Carnivora	Felidae	Panthera	pardus	Leopard	937	771	97	110	2	1.25	444	550	1940	53750	0.0079	27.3	671	captivity	large	high						4.34456e+17
1783	Animalia	Chordata	Mammalia	Carnivora	Felidae	Panthera	tigris	Tiger	1268	1415	105	121	2.5	0.4	750	1190	11003	119700		26.3	671	captivity	large	high			133.859	137900	310.65	36,89,420,434,455,610,671,680,1136,1142
1784	Animalia	Chordata	Mammalia	Carnivora	Felidae	Pardofelis	marmorata	Marbled cat					2			85		3500				unknown	tiny	low						434455671
1785	Animalia	Chordata	Mammalia	Carnivora	Felidae	Prionailurus	bengalensis	Leopard cat	365		62	45	2.5		163	96	620	5000		17	671	captivity	medium	acceptable						4.34456e+18
1786	Animalia	Chordata	Mammalia	Carnivora	Felidae	Prionailurus	planiceps	Flat-headed cat			56							6750		14	671	captivity	small	acceptable						671730978
1787	Animalia	Chordata	Mammalia	Carnivora	Felidae	Prionailurus	rubiginosus	Rusty-spotted cat			68		2.5					1350		17.9	671	captivity	medium	acceptable						434455671
1788	Animalia	Chordata	Mammalia	Carnivora	Felidae	Prionailurus	viverrinus	Fishing cat			72	182	2			170		10650		17.2	671	captivity	medium	acceptable						4344556711142
1789	Animalia	Chordata	Mammalia	Carnivora	Felidae	Profelis	aurata	African golden cat			81		2			248.33		10650		21	671	captivity	small	acceptable						434455671978
1790	Animalia	Chordata	Mammalia	Carnivora	Felidae	Puma	concolor	Cougar	912	912	92	90	2.5	0.45	786	400	3500	63000	0.0061	23.8	671	captivity	large	acceptable			49.326	37200	310.75	3.64204e+25
1791	Animalia	Chordata	Mammalia	Carnivora	Felidae	Puma	yagouaroundi	Jaguarundi	803		73		2	2	182			7000		18.6	671	captivity	small	acceptable			9.69	8400	311.55	3.64345e+26
1792	Animalia	Chordata	Mammalia	Carnivora	Felidae	Uncia	uncia	Snow leopard	730	730	96	77	2	1	365	475	7500	50000		21.2	671	captivity	large	high						4.34456e+17
1793	Animalia	Chordata	Mammalia	Carnivora	Herpestidae	Atilax	paludinosus	Marsh mongoose		255	76	36	2	2	182	100	550	3300		20.8	671	captivity	small	acceptable						434455610671978
1794	Animalia	Chordata	Mammalia	Carnivora	Herpestidae	Bdeogale	nigripes	Black-footed mongoose					1					2000		15.8	671	captivity	small	acceptable						434671
1795	Animalia	Chordata	Mammalia	Carnivora	Herpestidae	Crossarchus	obscurus	Long-nosed cusimanse	274	274	58	23	4	2.5	122	9.8		790		13.3	671	captivity	small	acceptable						434455610671978
1796	Animalia	Chordata	Mammalia	Carnivora	Herpestidae	Cynictis	penicillata	Yellow mongoose	730		56	61	2	2	365			598.5		15.2	671	captivity	medium	acceptable						434455610671978
1797	Animalia	Chordata	Mammalia	Carnivora	Herpestidae	Galerella	pulverulenta	Cape gray mongoose			61	58	2.6			20.2		650		11.7	671	captivity	small	acceptable						434455610671978
1798	Animalia	Chordata	Mammalia	Carnivora	Herpestidae	Galerella	sanguinea	Slender mongoose	365	365	65	55	2	2	182			500		12.6	671	captivity	small	acceptable			2.202	519.6	311.85	3.64204e+16
1799	Animalia	Chordata	Mammalia	Carnivora	Herpestidae	Helogale	parvula	Dwarf mongoose	456		55	21	3	2.25	142			274.8		18	671	captivity	large	high						4.34456e+17
1800	Animalia	Chordata	Mammalia	Carnivora	Herpestidae	Herpestes	brachyurus	Short-tailed mongoose					3.5					1414.1				unknown	small	low						671730978
1801	Animalia	Chordata	Mammalia	Carnivora	Herpestidae	Herpestes	edwardsi	Indian gray mongoose			59		2.6	3.3	110			1000		12.3	671	captivity	small	acceptable						455610671978
1802	Animalia	Chordata	Mammalia	Carnivora	Herpestidae	Herpestes	ichneumon	Egyptian mongoose	730	730	74	61	3	1.5	365		800	2200				unknown	tiny	low						4.34456e+17
1803	Animalia	Chordata	Mammalia	Carnivora	Herpestidae	Herpestes	javanicus	Javan mongoose	301	122	49	50	2	2	151	25.92	275	800		16.6	671	captivity	small	acceptable			2.248	611	312.95	3.64204e+25
1804	Animalia	Chordata	Mammalia	Carnivora	Herpestidae	Herpestes	naso	Long-nosed mongoose										3000				unknown	small	low						671730
1805	Animalia	Chordata	Mammalia	Carnivora	Herpestidae	Herpestes	smithii	Ruddy mongoose					2.5					1702.5		17.8	671	captivity	small	acceptable						671730978
1806	Animalia	Chordata	Mammalia	Carnivora	Herpestidae	Herpestes	urva	Crab-eating mongoose			66		3					1863.2		13.3	671	captivity	small	acceptable						671730978
1807	Animalia	Chordata	Mammalia	Carnivora	Herpestidae	Herpestes	vitticollis	Striped-necked mongoose					2.5					2250		12.8	671	captivity	small	acceptable						455671
1808	Animalia	Chordata	Mammalia	Carnivora	Herpestidae	Ichneumia	albicauda	White-tailed mongoose				274	2.3					3500		14.8	671	captivity	small	acceptable						434455610671
1809	Animalia	Chordata	Mammalia	Carnivora	Herpestidae	Mungos	mungo	Banded mongoose	289		60		2.5	2	365	39		1331.5		17.4	671	captivity	large	high						4.34456e+17
1810	Animalia	Chordata	Mammalia	Carnivora	Herpestidae	Suricata	suricatta	Meerkat	365	365	77	44	4	1	365	29	225.5	776	0.0161	20.6	671	captivity	large	high			1.729	850	309.45	3.64204e+29
1811	Animalia	Chordata	Mammalia	Carnivora	Hyaenidae	Crocuta	crocuta	Spotted hyena	1095	639	110	265	2	1	449	1390	14500	63000	0.0056	41.1	671	captivity	medium	acceptable						1.30434e+21
1812	Animalia	Chordata	Mammalia	Carnivora	Hyaenidae	Hyaena	brunnea	Brown hyena	1000		92	342	2.5	0.4	511	688	27400	42250		31.9	671	captivity	small	acceptable						434455610671
1813	Animalia	Chordata	Mammalia	Carnivora	Hyaenidae	Hyaena	hyaena	Striped hyena	800	800	90	279	2.5		237	700		40000		25	671	captivity	medium	acceptable			31.954	34300	310.15	3.64204e+19
1814	Animalia	Chordata	Mammalia	Carnivora	Hyaenidae	Proteles	cristata	Aardwolf			84	132	2.5			275		10000		20	671	captivity	small	acceptable			11.563	7902.6	309.55	3.64204e+19
1815	Animalia	Chordata	Mammalia	Carnivora	Mephitidae	Conepatus	chinga	Molina's hog-nosed skunk										3400		10	671	captivity	small	acceptable						511671
1816	Animalia	Chordata	Mammalia	Carnivora	Mephitidae	Conepatus	leuconotus	Hog-nosed skunk	319	319	56		3.4	1.5	182			1900		10.2	671	captivity	tiny	acceptable						4.41456e+20
1817	Animalia	Chordata	Mammalia	Carnivora	Mephitidae	Mephitis	macroura	Hooded skunk			61		5.3					965				unknown	tiny	low						455610671
1818	Animalia	Chordata	Mammalia	Carnivora	Mephitidae	Mephitis	mephitis	Striped skunk	335	335	63	60	5	1	365	33.5	493.5	3500	0.0143	13.9	671	captivity	medium	acceptable					309.6	4.34441e+30
1819	Animalia	Chordata	Mammalia	Carnivora	Mephitidae	Spilogale	putorius	Eastern spotted skunk	152	152	31	50	5	1.5	243	9.5	160	600	0.0311	10.5	671	captivity	small	acceptable			1.674	624	309.55	3.64204e+25
1820	Animalia	Chordata	Mammalia	Carnivora	Mustelidae	Aonyx	capensis	African clawless otter	365	365	63	53	2.5			1050	3360	23500		14.2	671	captivity	small	acceptable						434455610671
1821	Animalia	Chordata	Mammalia	Carnivora	Mustelidae	Aonyx	cinereus	Oriental small-clawed otter			63	81	1.42	2	182	57		3000		23	671	captivity	large	acceptable						434455671978
1822	Animalia	Chordata	Mammalia	Carnivora	Mustelidae	Arctonyx	collaris	Hog badger			42	104	3			58		10500		15.8	671	captivity	small	acceptable						434455671
1823	Animalia	Chordata	Mammalia	Carnivora	Mustelidae	Eira	barbara	Tayra	700	183	66	75	2			83	1708	4500	0.0159	22.3	671	captivity	medium	acceptable			6.811	2950	311.55	3.64204e+19
1824	Animalia	Chordata	Mammalia	Carnivora	Mustelidae	Enhydra	lutris	Sea otter	974	1369	140	175	1	0.8	548	1868	13425	25850		27	671	captivity	medium	acceptable			98.479	26832.8	310.65	3.64344e+36
1825	Animalia	Chordata	Mammalia	Carnivora	Mustelidae	Galictis	cuja	Lesser grison										1000		10.2	671	captivity	small	acceptable						434671
1826	Animalia	Chordata	Mammalia	Carnivora	Mustelidae	Galictis	vittata	Greater grison			40		2					2300		12.5	671	captivity	small	acceptable						434610671
1827	Animalia	Chordata	Mammalia	Carnivora	Mustelidae	Gulo	gulo	Wolverine	710	776	35	87	3	0.5	639	95		16333.3	0.0182	19.5	671	captivity	medium	acceptable			31.765	12700	310.15	3.64204e+25
1828	Animalia	Chordata	Mammalia	Carnivora	Mustelidae	Hydrictis	maculicollis	Spotted-necked otter			61		2		365			4000		22.9	671	captivity	small	acceptable						455610671978
1829	Animalia	Chordata	Mammalia	Carnivora	Mustelidae	Ictonyx	libycus	Saharan striped polecat			38		2					425				unknown	small	low						434671978
1830	Animalia	Chordata	Mammalia	Carnivora	Mustelidae	Ictonyx	striatus	Striped polecat	304	393	36	79	2	1	365	15	170	910	0.0361	14	671	captivity	tiny	acceptable						4.34456e+20
1831	Animalia	Chordata	Mammalia	Carnivora	Mustelidae	Lontra	canadensis	Northern river otter	730	730	62	122	2.5	0.9	365	140	1510	9000		27	671	captivity	medium	acceptable					311.55	4.34443e+27
1832	Animalia	Chordata	Mammalia	Carnivora	Mustelidae	Lontra	longicaudis	Neotropical river otter			57		2.5					7500				unknown	small	low						455610671
1833	Animalia	Chordata	Mammalia	Carnivora	Mustelidae	Lutra	lutra	European otter	548	548	61	55	2	1	365	110.5		6750		18.2	671	captivity	medium	acceptable			25.104	10000	311.25	3.64204e+19
1834	Animalia	Chordata	Mammalia	Carnivora	Mustelidae	Lutrogale	perspicillata	Smooth-coated otter			63		5					9000				unknown	tiny	low						434455671
1835	Animalia	Chordata	Mammalia	Carnivora	Mustelidae	Martes	americana	American marten	365	365	28	46	3	1	365	30	392	884		17.8	671	captivity	tiny	acceptable			3.579	966.5	311.15	3.64204e+25
1836	Animalia	Chordata	Mammalia	Carnivora	Mustelidae	Martes	flavigula	Yellow-throated marten			150		2.5		182	57.5		2500		16	671	captivity	medium	acceptable						434455671978
1837	Animalia	Chordata	Mammalia	Carnivora	Mustelidae	Martes	foina	Beech marten	548	730	30	66	3.5	1	365	30		1700		18.2	671	captivity	small	acceptable						434455671978
1838	Animalia	Chordata	Mammalia	Carnivora	Mustelidae	Martes	martes	European pine marten	456	426	28	59	4	1	365	30	680	1300		18.2	671	captivity	small	acceptable			4	920	310.15	3.64204e+19
1839	Animalia	Chordata	Mammalia	Carnivora	Mustelidae	Martes	melampus	Japanese marten										1000				unknown	tiny	low						671730
1840	Animalia	Chordata	Mammalia	Carnivora	Mustelidae	Martes	pennanti	Fisher	365	365	45	66	2.5	1	365	35		3175		14.3	671	captivity	small	acceptable					311.65	4.41448e+18
1841	Animalia	Chordata	Mammalia	Carnivora	Mustelidae	Martes	zibellina	Sable	456	456	30	56	3			30	600	1066.7		18.4	671	captivity	small	acceptable						434455671680
1842	Animalia	Chordata	Mammalia	Carnivora	Mustelidae	Meles	meles	Old World badger	365	365	49	90	3	1	365	80		13000	0.0196	18.6	671	captivity	medium	acceptable			16.647	11050	310.15	3.64204e+29
1843	Animalia	Chordata	Mammalia	Carnivora	Mustelidae	Mellivora	capensis	Honey badger			180		2	2	182	210		10000		31.3	671	captivity	medium	acceptable						434455671978
1844	Animalia	Chordata	Mammalia	Carnivora	Mustelidae	Melogale	moschata	Chinese ferret-badger					2.5					672		19	671	captivity	tiny	acceptable						455671730
1845	Animalia	Chordata	Mammalia	Carnivora	Mustelidae	Melogale	personata	Burmese ferret-badger					3					2000				unknown	small	low						455610671
1846	Animalia	Chordata	Mammalia	Carnivora	Mustelidae	Mustela	erminea	Ermine	95	365	43	45	6.77	1	365	2.3	26.6	110.3		12.5	671	captivity	small	acceptable			1.276	125.5	312.75	3.64204e+25
1847	Animalia	Chordata	Mammalia	Carnivora	Mustelidae	Mustela	eversmanii	Steppe polecat	319	319	36	51	9.4	1	365	5.73		1350		9.1	671	captivity	small	acceptable						434455671817
1848	Animalia	Chordata	Mammalia	Carnivora	Mustelidae	Mustela	frenata	Long-tailed weasel	162	365	25	37	6.2	1	365	3.1	34.6	150.6		8.8	671	captivity	tiny	acceptable			1.344	225	312.15	3.64204e+25
1849	Animalia	Chordata	Mammalia	Carnivora	Mustelidae	Mustela	lutreola	European mink	323	323	54	57	4		365	8		590		8.4	671	captivity	medium	acceptable						134434455542671
1850	Animalia	Chordata	Mammalia	Carnivora	Mustelidae	Mustela	nigripes	Black-footed ferret	365	365	43		3		365	7.4		1021		9.4	671	captivity	medium	acceptable						4.34441e+17
1851	Animalia	Chordata	Mammalia	Carnivora	Mustelidae	Mustela	nivalis	Least weasel	120	120	36	39	5	1.5	200	2.6	43.5	46.9	0.0546	9.1	671	captivity	small	acceptable						434455671730731
1852	Animalia	Chordata	Mammalia	Carnivora	Mustelidae	Mustela	putorius	European polecat	312	322	42	63	7.5	1.5	140	9.5		809	0.0328	11.1	671	captivity	large	acceptable						1.1972e+22
1853	Animalia	Chordata	Mammalia	Carnivora	Mustelidae	Mustela	sibirica	Siberian weasel			29	60	6					565		8.8	671	captivity	medium	acceptable						434455671
1854	Animalia	Chordata	Mammalia	Carnivora	Mustelidae	Neovison	vison	American mink	334	371	42	49	4.5	1	365	8.5	110	925	0.0266	11.4	671	captivity	small	acceptable			2.722	660	312.15	3.63433e+34
1855	Animalia	Chordata	Mammalia	Carnivora	Mustelidae	Poecilogale	albinucha	African striped weasel	439		32	65	2.2	1.2	240	4	50	280	0.0255			unknown	small	low						4.34456e+20
1856	Animalia	Chordata	Mammalia	Carnivora	Mustelidae	Pteronura	brasiliensis	Giant otter	730		68	122	1.5	1	365	204.25		24000		17.3	671	captivity	small	acceptable						434455671978
1857	Animalia	Chordata	Mammalia	Carnivora	Mustelidae	Taxidea	taxus	American badger	183	441	41	56	3	0.7	365	93.5	3000	8000		25	671	captivity	small	acceptable			15.062	9000	311.15	3.64204e+28
1858	Animalia	Chordata	Mammalia	Carnivora	Mustelidae	Vormela	peregusna	Marbled polecat	91		61	30	5.76		365			542.5		8.8	671	captivity	small	acceptable						434455671978
1859	Animalia	Chordata	Mammalia	Carnivora	Nandiniidae	Nandinia	binotata	African palm civet	1095	1095	64	64	2	2	182	55		1900		21	671	captivity	tiny	acceptable			5.565	4270	310.55	3.64204e+19
1860	Animalia	Chordata	Mammalia	Carnivora	Odobenidae	Odobenus	rosmarus	Walrus	1745	2635	331	730	1	0.5	834	60000	200000	1012500	0.0009			unknown	tiny	low						4.34441e+35
1861	Animalia	Chordata	Mammalia	Carnivora	Otariidae	Arctocephalus	australis	South American fur seal	1095	2556	236	411	1	1	365	4250		110000		30.6	671	captivity	small	acceptable						4.34443e+24
1862	Animalia	Chordata	Mammalia	Carnivora	Otariidae	Arctocephalus	forsteri	New Zealand fur seal	1825	1825	236	335	1	1	365	3833.33		55000				unknown	tiny	low						434455671978
1863	Animalia	Chordata	Mammalia	Carnivora	Otariidae	Arctocephalus	galapagoensis	Galapagos fur seal	1461		213	776	1	1	365	3500	15000	45500				unknown	small	low						1443455
1864	Animalia	Chordata	Mammalia	Carnivora	Otariidae	Arctocephalus	gazella	Antarctic fur seal	1278	1278	257	122	1	1	365	6000	15800	84500	0.0014			unknown	small	low						4434555737311140
1865	Animalia	Chordata	Mammalia	Carnivora	Otariidae	Arctocephalus	pusillus	South African fur seal	1276	1643	368	354	1	1	365	6200	26150	127551		32.1	671	captivity	medium	acceptable						455671
1866	Animalia	Chordata	Mammalia	Carnivora	Otariidae	Arctocephalus	tropicalis	Subantarctic fur seal			357	239	1	1	365	4420		50000				unknown	tiny	low						4.34456e+18
1867	Animalia	Chordata	Mammalia	Carnivora	Otariidae	Callorhinus	ursinus	Northern fur seal	1095	2007	240	107	1.3	0.9	365	5281	12925	165500	0.0007			unknown	small	low						1.43444e+34
1868	Animalia	Chordata	Mammalia	Carnivora	Otariidae	Eumetopias	jubatus	Steller sea lion	1780	2420	274	279	1	1	365	19000	106610	415000		32.8	671	captivity	small	acceptable						1.43444e+24
1869	Animalia	Chordata	Mammalia	Carnivora	Otariidae	Neophoca	cinerea	Australian sea lion	1095	2191	258	570	1	0.69	540	7075	59724	190000		24.1	671	captivity	small	acceptable						4.34443e+17
1870	Animalia	Chordata	Mammalia	Carnivora	Otariidae	Otaria	flavescens	Southern sea lion	1461	2191	357	365	1	1	365	12500		207500		29	671	captivity	small	acceptable						443455671
1871	Animalia	Chordata	Mammalia	Carnivora	Otariidae	Phocarctos	hookeri	New Zealand sea lion		2191	365	213	1	1	365	7000		187580				unknown	small	low						4344559781143
1872	Animalia	Chordata	Mammalia	Carnivora	Otariidae	Zalophus	californianus	California sea lion	1095	1826	259	315	1.2	0.5	730	7000	25000	180000		35.7	671	captivity	large	high					311.25	4.41443e+26
1873	Animalia	Chordata	Mammalia	Carnivora	Phocidae	Cystophora	cristata	Hooded seal	1095	1826	240	7	1	1	365	18000	43300	405000				unknown	tiny	low						4.34441e+26
1874	Animalia	Chordata	Mammalia	Carnivora	Phocidae	Erignathus	barbatus	Bearded seal	1712	2223	259	28	1	1	608	35000	75750	373000				unknown	small	low						4.34441e+20
1875	Animalia	Chordata	Mammalia	Carnivora	Phocidae	Halichoerus	grypus	Gray seal	1460	1887	240	19	1	0.9	365	14000	41450	268000		42.9	671	captivity	medium	acceptable						4.34441e+36
1876	Animalia	Chordata	Mammalia	Carnivora	Phocidae	Histriophoca	fasciata	Ribbon seal	1050	1324	274	25	1	1	365	10500	30000	90000				unknown	small	low			118.59	54000		3.64344e+19
1877	Animalia	Chordata	Mammalia	Carnivora	Phocidae	Hydrurga	leptonyx	Leopard seal	1095	1461	274	30	1		365	30000		367750				unknown	tiny	low						443455542671978
1878	Animalia	Chordata	Mammalia	Carnivora	Phocidae	Leptonychotes	weddellii	Weddell seal	1365	1642	304	40	1		548	29000	115900	425000				unknown	small	low						4.43456e+18
1879	Animalia	Chordata	Mammalia	Carnivora	Phocidae	Lobodon	carcinophaga	Crabeater seal	1461	1643	259	28	1	0.5	730	23000	120000	250000				unknown	small	low						434443455610680
1880	Animalia	Chordata	Mammalia	Carnivora	Phocidae	Mirounga	angustirostris	Northern elephant seal	1095	1826	252	26	1	1	365	37500	140315	1600000				unknown	tiny	low						4.34441e+21
1881	Animalia	Chordata	Mammalia	Carnivora	Phocidae	Mirounga	leonina	Southern elephant seal	1059	1825	220	21	1	1	365	42500	124500	1400000	0.0008			unknown	small	low						1443455671731
1882	Animalia	Chordata	Mammalia	Carnivora	Phocidae	Monachus	monachus	Mediterranean monk seal	1461	1461	289	42	1	0.5	730	19000		275000				unknown	small	low						443455671
1883	Animalia	Chordata	Mammalia	Carnivora	Phocidae	Monachus	schauinslandi	Hawaiian monk seal	1825		335	35	1	0.5	465	17000	64000	222500				unknown	small	low						4.34443e+21
1884	Animalia	Chordata	Mammalia	Carnivora	Phocidae	Ommatophoca	rossii	Ross seal	1095	1278	228	30	1	1	365	20000		177000				unknown	small	low						4.34443e+17
1885	Animalia	Chordata	Mammalia	Carnivora	Phocidae	Pagophilus	groenlandicus	Harp seal	1637	1826	228	12	1.25		365	8700	34580	180000	0.0012			unknown	tiny	low					309.45	4.41443e+21
1886	Animalia	Chordata	Mammalia	Carnivora	Phocidae	Phoca	largha	Spotted seal	1279	1643	319	24	1		365	7100	21300	85000				unknown	tiny	low						4.34443e+20
1887	Animalia	Chordata	Mammalia	Carnivora	Phocidae	Phoca	vitulina	Harbor seal	1095	1460	253	30	1	1	365	11000	23945	115000	0.0013	47.6	671	captivity	medium	acceptable			73.29	27400	309.85	3.64414e+23
1888	Animalia	Chordata	Mammalia	Carnivora	Phocidae	Pusa	caspica	Caspian seal	2009	2191	330	30	1		365	5000		86000				unknown	small	low						4.34443e+17
1889	Animalia	Chordata	Mammalia	Carnivora	Phocidae	Pusa	hispida	Ringed seal	1826	2191	251	53	1	1	365	6000	14000	90000		46	671	captivity	tiny	acceptable						441443455542671
1890	Animalia	Chordata	Mammalia	Carnivora	Phocidae	Pusa	sibirica	Baikal seal	2129	2557	273	68	1.02	1	365	3000	66900	90000		56	671	captivity	small	acceptable						4.34443e+23
1891	Animalia	Chordata	Mammalia	Carnivora	Procyonidae	Bassaricyon	alleni	Allen's olingo										1235		25.2	671	captivity	small	acceptable						434671
1892	Animalia	Chordata	Mammalia	Carnivora	Procyonidae	Bassaricyon	gabbii	Olingo	685	594	73		1			55		1235		21.8	671	captivity	tiny	acceptable						434455671
1893	Animalia	Chordata	Mammalia	Carnivora	Procyonidae	Bassariscus	astutus	Ringtail	300	300	52	42	3	1	365	30	258.7	1015	0.0215	19	671	captivity	medium	acceptable					310.75	4.34441e+17
1894	Animalia	Chordata	Mammalia	Carnivora	Procyonidae	Bassariscus	sumichrasti	Cacomistle	300	300	64		2			25		900		24	671	captivity	small	acceptable			3.537	1280	311.95	36420434455671
1895	Animalia	Chordata	Mammalia	Carnivora	Procyonidae	Nasua	narica	White-nosed coati	712	712	78	127	4.17		365	140		3750		26.4	671	captivity	medium	acceptable			6.733	3670	311.75	3.64204e+22
1896	Animalia	Chordata	Mammalia	Carnivora	Procyonidae	Nasua	nasua	South american coati	730	730	73	86	4		365	140	730	4750		23.7	671	captivity	large	high			5.591	3924.3	309.55	3.64204e+22
1897	Animalia	Chordata	Mammalia	Carnivora	Procyonidae	Potos	flavus	Kinkajou	820	550	115	119	1	1	365	175		3000	0.0102	38.4	671	captivity	medium	acceptable			4.294	2318	309.25	3.64204e+22
1898	Animalia	Chordata	Mammalia	Carnivora	Procyonidae	Procyon	cancrivorus	Crab-eating raccoon	365	365	63		3			71		6270		19	671	captivity	small	acceptable			2.588	1160	310.15	3.64204e+16
1899	Animalia	Chordata	Mammalia	Carnivora	Procyonidae	Procyon	lotor	Common raccoon	365	365	63	91	4	1	365	80	1175	6000	0.0153	21	671	captivity	large	acceptable			10.428	4842.2	311.15	3.64204e+19
1900	Animalia	Chordata	Mammalia	Carnivora	Ursidae	Ailuropoda	melanoleuca	Giant panda	2192	2192	48	182	1.5	0.7	548	110	22000	117500	0.0028	36.8	671	captivity	small	acceptable						7.74345e+26
1901	Animalia	Chordata	Mammalia	Carnivora	Ursidae	Helarctos	malayanus	Sun bear	2372		95	90	1			325		46000		35.9	671	captivity	medium	acceptable					311.25	4.34448e+18
1902	Animalia	Chordata	Mammalia	Carnivora	Ursidae	Melursus	ursinus	Sloth bear	1095	1095	198	76	1.5		1095	400		100000		33.3	671	captivity	medium	acceptable			47.064	66957		3.64344e+17
1903	Animalia	Chordata	Mammalia	Carnivora	Ursidae	Tremarctos	ornatus	Spectacled bear			228	90	1.5			320		109250		39	671	captivity	medium	acceptable						4344556711142
1904	Animalia	Chordata	Mammalia	Carnivora	Ursidae	Ursus	americanus	American black bear	1278	1278	70	198	2	0.4	730	277.5	14050	154250	0.0029	34	671	captivity	large	acceptable						7.94345e+31
1905	Animalia	Chordata	Mammalia	Carnivora	Ursidae	Ursus	arctos	Brown bear	1313	1313	103	213	2	0.4	852	510	26000	277500		40	671	captivity	large	acceptable					310.45	4.34456e+24
1906	Animalia	Chordata	Mammalia	Carnivora	Ursidae	Ursus	maritimus	Polar bear	1734	1734	65	303	2	0.4	750	665	27000	475000	0.0022	43.8	671	captivity	medium	acceptable					309.95	75,76,77,78,79,434,455,610,671,680,731,955,978,1054,1136,1143
1907	Animalia	Chordata	Mammalia	Carnivora	Ursidae	Ursus	thibetanus	Asiatic black bear	1095	1095	228	99	2		365	463		103750		39.2	671	captivity	medium	acceptable					310.65	4344556719551020
1908	Animalia	Chordata	Mammalia	Carnivora	Viverridae	Arctictis	binturong	Binturong	925	840	92	79	2	2	348	318	2100	12250		27	671	captivity	medium	acceptable			12.747	14280	309.85	3.64204e+19
1909	Animalia	Chordata	Mammalia	Carnivora	Viverridae	Arctogalidia	trivirgata	Small-toothed palm civet	1095		45	61	2.5	2	182			2250		16.1	671	captivity	small	acceptable			3.085	2010	309.35	3.64204e+16
1910	Animalia	Chordata	Mammalia	Carnivora	Viverridae	Chrotogale	owstoni	Owston's palm civet			61		2	1.5		81.5		3250				unknown	tiny	low						434671
1911	Animalia	Chordata	Mammalia	Carnivora	Viverridae	Civettictis	civetta	African civet	365	213	65	120	2.5	2.2	221	380.5	1514	13666.7		28	671	captivity	small	acceptable						434455610671680
1912	Animalia	Chordata	Mammalia	Carnivora	Viverridae	Cynogale	bennettii	Otter civet					2					4000				unknown	small	low						434455671
1913	Animalia	Chordata	Mammalia	Carnivora	Viverridae	Genetta	abyssinica	Abyssinian genet										1650				unknown	small	low						671730
1914	Animalia	Chordata	Mammalia	Carnivora	Viverridae	Genetta	genetta	Small-spotted genet	1479		78	62	2	2	182	77.75		1866.7	0.0059	22.7	671	captivity	medium	acceptable						4.34456e+23
1915	Animalia	Chordata	Mammalia	Carnivora	Viverridae	Genetta	maculata	Panther genet					2.3					2225		20	671	captivity	tiny	acceptable						455610671
1916	Animalia	Chordata	Mammalia	Carnivora	Viverridae	Genetta	pardina	Pardine genet	1461				2.5			71.5		2000				unknown	small	low						455520
1917	Animalia	Chordata	Mammalia	Carnivora	Viverridae	Genetta	servalina	Servaline genet					1.5					1055				unknown	small	low						455671730
1918	Animalia	Chordata	Mammalia	Carnivora	Viverridae	Genetta	tigrina	Large-spotted genet	1461		70	59	2.5	2	304	71.5		1820		21.3	671	captivity	small	acceptable			4.189	1699	310.15	3.64205e+16
1919	Animalia	Chordata	Mammalia	Carnivora	Viverridae	Hemigalus	derbyanus	Banded palm civet				71	2			125		2400		16	671	captivity	tiny	acceptable						434455671673
1920	Animalia	Chordata	Mammalia	Carnivora	Viverridae	Paguma	larvata	Masked palm civet					2.3	2	182			4300		27.4	671	captivity	small	acceptable						434455671978
1921	Animalia	Chordata	Mammalia	Carnivora	Viverridae	Paradoxurus	hermaphroditus	Asian palm civet	341		60		3.4	2	182	88.65		3100	0.0087	24.5	671	captivity	tiny	acceptable			5.534	3282.6	309.65	3.64204e+25
1922	Animalia	Chordata	Mammalia	Carnivora	Viverridae	Prionodon	linsang	Banded linsang					2.25		182	40		700				unknown	small	low						455671978
1923	Animalia	Chordata	Mammalia	Carnivora	Viverridae	Viverra	civettina	Malabar civet										12061		15.4	671	captivity	tiny	questionable						671978
1924	Animalia	Chordata	Mammalia	Carnivora	Viverridae	Viverra	tangalunga	Malayan civet					2					7350		15	671	captivity	small	questionable						455671730
1925	Animalia	Chordata	Mammalia	Carnivora	Viverridae	Viverra	zibetha	Large indian civet			80	30	3	2	182			10000		21.7	671	captivity	small	acceptable						434455610671978
1926	Animalia	Chordata	Mammalia	Carnivora	Viverridae	Viverricula	indica	Small Indian civet				129	3.88					3000				unknown	tiny	low						434455671
1928	Animalia	Chordata	Mammalia	Cetacea	Balaenidae	Balaena	mysticetus	Bowhead whale	8212	8212	396	365	1	0.3	1642	900000		100000000		211	21	wild	medium	acceptable						21,49,434,447,455,538,610,680,890,978,1136
1929	Animalia	Chordata	Mammalia	Cetacea	Balaenidae	Eubalaena	australis	Southern right whale	3285		365		1	0.3	1214	910000		45000000		70	434	wild	medium	acceptable						434447455978
1930	Animalia	Chordata	Mammalia	Cetacea	Balaenidae	Eubalaena	glacialis	North atlantic right whale	2920	2920	350	213	1	0.29	1445	794328		23000000		67	642	wild	medium	acceptable						4.34443e+17
1931	Animalia	Chordata	Mammalia	Cetacea	Balaenopteridae	Balaenoptera	acutorostrata	Common minke whale	2740	2740	312	183	1	1	470	320000		7500000		50	542	wild	medium	acceptable						4.34447e+23
1932	Animalia	Chordata	Mammalia	Cetacea	Balaenopteridae	Balaenoptera	borealis	Sei whale	3652	3652	345	266	1	0.5	730	680000		20000000		74	1	wild	medium	acceptable						1.43445e+18
1933	Animalia	Chordata	Mammalia	Cetacea	Balaenopteridae	Balaenoptera	edeni	Bryde's whale	3104	3104	376	274	1	0.5		1000000		16000000		72	1	wild	medium	acceptable						1434443455610680
1934	Animalia	Chordata	Mammalia	Cetacea	Balaenopteridae	Balaenoptera	musculus	Blue whale	1827	1827	350	182	1	0.4	914	2000000	17000000	136000000		110	1	wild	medium	acceptable						1.43444e+18
1935	Animalia	Chordata	Mammalia	Cetacea	Balaenopteridae	Balaenoptera	physalus	Fin whale	2701	2864	342	183	1	0.4	608	1800000		70000000		114	434	wild	medium	acceptable						434455538610680
1936	Animalia	Chordata	Mammalia	Cetacea	Balaenopteridae	Megaptera	novaeangliae	Humpback whale	1643	1643	342	236	1	0.5	657	1350000		30000000		95	573	wild	medium	acceptable					309.15	4.34456e+25
1937	Animalia	Chordata	Mammalia	Cetacea	Delphinidae	Cephalorhynchus	commersonii	Commerson's dolphin	2008	2008	350		1			6600		50000				unknown	small	low						434443455671
1938	Animalia	Chordata	Mammalia	Cetacea	Delphinidae	Cephalorhynchus	hectori	Hector's dolphin	2829	2829			1	0.42				56000				unknown	small	low						434443455
1939	Animalia	Chordata	Mammalia	Cetacea	Delphinidae	Delphinus	delphis	Short-beaked saddleback dolphin	1754	1583	301	345	1	0.4	548	7000	40000	80000				unknown	small	low						4.34443e+17
1940	Animalia	Chordata	Mammalia	Cetacea	Delphinidae	Globicephala	macrorhynchus	Short-finned pilot whale	3470	5332	452	730	1	0.2	1095	60000		2200000		63	1	wild	medium	acceptable	0.017	20				1.43444e+28
1941	Animalia	Chordata	Mammalia	Cetacea	Delphinidae	Globicephala	melas	Long-finned pilot whale	2470	4380	450	812	1	0.2		109667		1060000		60	671	captivity	tiny	acceptable	0.015	10				4.34443e+27
1942	Animalia	Chordata	Mammalia	Cetacea	Delphinidae	Grampus	griseus	Risso's dolphin			365		1					425000		42.5	671	captivity	tiny	acceptable						434455671
1943	Animalia	Chordata	Mammalia	Cetacea	Delphinidae	Lagenodelphis	hosei	Fraser's dolphin	2646		335		1					164000				unknown	small	low						434455538610615
1944	Animalia	Chordata	Mammalia	Cetacea	Delphinidae	Lagenorhynchus	acutus	Atlantic white-sided dolphin	2231		316	548	1.25	0.4		24000		208000		27	1	wild	medium	acceptable						1434455538680
1945	Animalia	Chordata	Mammalia	Cetacea	Delphinidae	Lagenorhynchus	obliquidens	Pacific white-sided dolphin	3832		320		1			14000		103000		46	671	captivity	small	acceptable						434455538671
1946	Animalia	Chordata	Mammalia	Cetacea	Delphinidae	Orcaella	brevirostris	Irrawaddy dolphin	1826	1826	426	471	1			12300	45000	190000		30	624	wild	medium	acceptable						434443455624
1947	Animalia	Chordata	Mammalia	Cetacea	Delphinidae	Orcinus	orca	Killer whale	3780	4930	435	471	1	0.2	1096	180000		3987500		90	784	wild	medium	acceptable		14			309.15	4.34443e+61
1948	Animalia	Chordata	Mammalia	Cetacea	Delphinidae	Peponocephala	electra	Melon-headed whale	4290	2465	365		1					206000		47	1	wild	medium	acceptable						1434455
1949	Animalia	Chordata	Mammalia	Cetacea	Delphinidae	Pseudorca	crassidens	False killer whale	3468	6756	451	730	1	0.1	1096			748000		62.5	671	captivity	small	acceptable					309.75	4.34443e+21
1950	Animalia	Chordata	Mammalia	Cetacea	Delphinidae	Sotalia	fluviatilis	River dolphin			325		1					46666.7				unknown	small	low						434455671
1951	Animalia	Chordata	Mammalia	Cetacea	Delphinidae	Sousa	chinensis	Indo-Pacific humpbacked dolphin				150	1					280000				unknown	small	low						4556717309781230
1952	Animalia	Chordata	Mammalia	Cetacea	Delphinidae	Stenella	attenuata	Pantropical spotted dolphin	2983	3956	345	543	1	0.3	1123	10000		112500		46	1	wild	medium	acceptable						1434455538610680
1953	Animalia	Chordata	Mammalia	Cetacea	Delphinidae	Stenella	coeruleoalba	Striped dolphin	2834	3025	350	480	1.5	0.3	1253	10000		112500		57.5	500	wild	medium	acceptable						3.25434e+17
1954	Animalia	Chordata	Mammalia	Cetacea	Delphinidae	Steno	bredanensis	Rough-toothed dolphin	3650									114000		32	1	wild	medium	acceptable						1434
1955	Animalia	Chordata	Mammalia	Cetacea	Delphinidae	Tursiops	truncatus	Bottlenosed dolphin	2831	3689	365	548	1	0.5	858	19350		200000		51.6	671	captivity	medium	acceptable						4.34456e+28
1956	Animalia	Chordata	Mammalia	Cetacea	Eschrichtiidae	Eschrichtius	robustus	Gray whale	2922	2922	395	180	1	0.5	730	500000		28500000		77	573	wild	medium	acceptable						4344555731136
1957	Animalia	Chordata	Mammalia	Cetacea	Hyperoodontidae	Berardius	bairdii	Baird's beaked whale	4383	2922	517		1	0.3				11380000		84		wild	medium	acceptable						434443538680978
1958	Animalia	Chordata	Mammalia	Cetacea	Hyperoodontidae	Hyperoodon	ampullatus	Northern bottlenose whale	3652	3287	365	365	1	1	365			6500000		37	1	wild	medium	acceptable						1434455
1959	Animalia	Chordata	Mammalia	Cetacea	Hyperoodontidae	Mesoplodon	densirostris	Blainville's beaked whale	3287									1088000				unknown	small	low						434441
1960	Animalia	Chordata	Mammalia	Cetacea	Hyperoodontidae	Mesoplodon	europaeus	Gervais's beaked whale										5600000		48	443	wild	medium	acceptable						443730
1961	Animalia	Chordata	Mammalia	Cetacea	Hyperoodontidae	Ziphius	cavirostris	Cuvier's beaked whale			365		1					2701000		62	443	wild	medium	acceptable						434443455
1962	Animalia	Chordata	Mammalia	Cetacea	Iniidae	Inia	geoffrensis	Amazon dolphin			287		1			6800		84000		31.3	671	captivity	tiny	acceptable						1434443455671
1963	Animalia	Chordata	Mammalia	Cetacea	Iniidae	Lipotes	vexillifer	Yangzte river dolphin or baiji	2920		319		1	0.5	730			83500		24	671	captivity	small	questionable						434443455671978
1964	Animalia	Chordata	Mammalia	Cetacea	Iniidae	Pontoporia	blainvillei	Franciscana	912	912	319	319	1	0.5	730	7900		40500				unknown	small	low						434443455
1965	Animalia	Chordata	Mammalia	Cetacea	Kogiidae	Kogia	breviceps	Pygmy sperm whale			335		1	1		82000		424600		17	573	wild	medium	acceptable						434455573
1966	Animalia	Chordata	Mammalia	Cetacea	Monodontidae	Delphinapterus	leucas	Beluga	1644	2283	416	679	1	0.3	1004	66000		1430000		40	671	captivity	medium	acceptable					308.95	4.34456e+21
1967	Animalia	Chordata	Mammalia	Cetacea	Monodontidae	Monodon	monoceros	Narwhal	2191	2922	450	608	1	0.3	914	80000		1250000		50	561	wild	medium	acceptable						434455538561
1968	Animalia	Chordata	Mammalia	Cetacea	Phocoenidae	Neophocaena	phocaenoides	Finless porpoise	2190	1460	320	320	1	0.5	730	7000	24500	32500		33	671	captivity	small	acceptable						4.34443e+20
1969	Animalia	Chordata	Mammalia	Cetacea	Phocoenidae	Phocoena	phocoena	Harbor porpoise	1055	1461	320	243	1	1	365	7000		52500	0.0088	20.4	671	captivity	small	acceptable			107.675	28500		3.39433e+21
1970	Animalia	Chordata	Mammalia	Cetacea	Phocoenidae	Phocoenoides	dalli	Dall's porpoise	1826	2375	347	302	1	0.7	1096			120000		22	1	wild	medium	acceptable						1.43446e+18
1971	Animalia	Chordata	Mammalia	Cetacea	Physeteridae	Physeter	macrocephalus	Sperm whale	2922	3650	502	560	1	0.2	1259	1000000		28500000		77	1	wild	medium	acceptable						1.43445e+27
1972	Animalia	Chordata	Mammalia	Cetacea	Platanistidae	Platanista	gangetica	Ganges dolphin	3652	3652	345	365	1					70000				unknown	small	low						434443542610680
1974	Animalia	Chordata	Mammalia	Chiroptera	Emballonuridae	Saccopteryx	bilineata	Greater sac-winged bat	365			60	1	1		3.49	6.8	7.9		6	424	wild	medium	acceptable			0.081	7.8	308.65	3.64204e+17
1975	Animalia	Chordata	Mammalia	Chiroptera	Hipposideridae	Hipposideros	fulvus	Fulvus roundleaf bat	563	563	158		1	1		2.34		7		13	424	wild	medium	acceptable						424434971978
1976	Animalia	Chordata	Mammalia	Chiroptera	Megadermatidae	Macroderma	gigas	Australian false vampire bat					1	1		21.6		150		22.6	671	captivity	small	acceptable			0.639	126	310.15	3.64205e+16
1977	Animalia	Chordata	Mammalia	Chiroptera	Megadermatidae	Megaderma	lyra	Greater false vampire bat	540	450	150		1	1		7.5		38.6		14	424	wild	medium	acceptable						424455971
1978	Animalia	Chordata	Mammalia	Chiroptera	Miniopteridae	Miniopterus	schreibersii	Schreibers's long-fingered bat	577	730	100	66	1	1	365	2.8	12.5	13	0.0462	22	424	wild	medium	acceptable			0.145	10.9	310.85	3.64204e+19
1979	Animalia	Chordata	Mammalia	Chiroptera	Molossidae	Molossus	molossus	Pallas's mastiff bat			108		1	2		3.49		14		5.6	1283	wild	tiny	acceptable						9781283
1980	Animalia	Chordata	Mammalia	Chiroptera	Molossidae	Mormopterus	planiceps	Southern free-tailed bat			120		1	1		2.06		8.8				unknown	small	low						455671730978
1981	Animalia	Chordata	Mammalia	Chiroptera	Molossidae	Tadarida	brasiliensis	Brazilian free-tailed bat	273	547	78		1	1	365	2.8		12.5	0.112	12	671	captivity	tiny	acceptable			0.117	13.3	309.15	3.64204e+41
1982	Animalia	Chordata	Mammalia	Chiroptera	Molossidae	Tadarida	teniotis	European free-tailed bat					1					35		13	424	wild	medium	acceptable					308.25	4244551019
1983	Animalia	Chordata	Mammalia	Chiroptera	Mystacinidae	Mystacina	tuberculata	New Zealand lesser short-tailed bat					1	1		3.2		23.5		7.6	671	captivity	small	acceptable						434455671971
1984	Animalia	Chordata	Mammalia	Chiroptera	Noctilionidae	Noctilio	leporinus	Greater bulldog bat					1	1				50		11.8	671	captivity	medium	acceptable			0.4	61	306.95	3.64204e+22
1985	Animalia	Chordata	Mammalia	Chiroptera	Phyllostomidae	Anoura	geoffroyi	Geoffroy's tailless bat			120		1	1		5.1		15.2		10	671	captivity	small	acceptable						434455671971
1986	Animalia	Chordata	Mammalia	Chiroptera	Phyllostomidae	Artibeus	jamaicensis	Jamaican fruit-eating bat	289	289	76		1	2		5.9		42.2		19.2	671	captivity	large	acceptable			0.359	46.1	309.55	3.64204e+19
1987	Animalia	Chordata	Mammalia	Chiroptera	Phyllostomidae	Artibeus	lituratus	Great fruit-eating bat			106		1	2	220	10.5		65				unknown	tiny	low			0.602	70.1	310.45	3.64204e+19
1988	Animalia	Chordata	Mammalia	Chiroptera	Phyllostomidae	Carollia	perspicillata	Seba's short-tailed bat	258	258	95		1	2	159	5	12.5	15	0.0347	17	671	captivity	large	high			0.24	14.9	309.55	3.64204e+22
1989	Animalia	Chordata	Mammalia	Chiroptera	Phyllostomidae	Desmodus	rotundus	Vampire bat	285	285	189	274	1	2	289	8		33.2	0.0294	29.2	671	captivity	medium	acceptable			0.194	29.4	308.15	3.64204e+29
1990	Animalia	Chordata	Mammalia	Chiroptera	Phyllostomidae	Diphylla	ecaudata	Hairy-legged vampire bat					1			4.8		28		8	974	wild	medium	acceptable						974978
1991	Animalia	Chordata	Mammalia	Chiroptera	Phyllostomidae	Glossophaga	soricina	Pallas's long-tongued bat			106	61	1	2				10		11	671	captivity	large	acceptable			0.164	9.6	308.65	3.64204e+22
1992	Animalia	Chordata	Mammalia	Chiroptera	Phyllostomidae	Leptonycteris	curasoae	Southern long-nosed bat			122		1	1				25		10.1	974	wild	medium	acceptable						974978
1993	Animalia	Chordata	Mammalia	Chiroptera	Phyllostomidae	Macrotus	californicus	California leaf-nosed bat	120		270		1			2.52		11.6		17	671	captivity	small	acceptable			0.082	11.7	308.15	3.64204e+19
1994	Animalia	Chordata	Mammalia	Chiroptera	Phyllostomidae	Macrotus	waterhousii	Waterhouse's leaf-nosed bat					1			0.59		16		10.4	513	wild	medium	acceptable						513978
1995	Animalia	Chordata	Mammalia	Chiroptera	Phyllostomidae	Phyllostomus	discolor	Pale spear-nosed bat			105		1			7		43.4		9	424	wild	medium	acceptable			0.267	33.5	307.75	36420424455
1996	Animalia	Chordata	Mammalia	Chiroptera	Phyllostomidae	Phyllostomus	hastatus	Greater spear-nosed bat			120		1	1		15.9		81		18	424	wild	medium	acceptable			0.559	84.2	307.85	3.64204e+16
1997	Animalia	Chordata	Mammalia	Chiroptera	Phyllostomidae	Platyrrhinus	lineatus	White-lined broad-nosed bat			106		1	2		8.3		22		13	671	captivity	small	acceptable			0.25	21.9	309.55	3.64204e+19
1998	Animalia	Chordata	Mammalia	Chiroptera	Phyllostomidae	Sturnira	lilium	Little yellow-shouldered bat			105		1	2		5.2		20		12	671	captivity	small	acceptable			0.237	21.4	309.55	3.64204e+19
1999	Animalia	Chordata	Mammalia	Chiroptera	Pteropodidae	Cynopterus	brachyotis	Lesser short-nosed fruit bat	213	213	112		1	2		6.2		45		10.1	671	captivity	medium	acceptable			0.262	37.2	309.65	3.64204e+19
2000	Animalia	Chordata	Mammalia	Chiroptera	Pteropodidae	Cynopterus	sphinx	Greater short-nosed fruit bat	150	525	120	42	1.2	2		11	25	75		10	671	captivity	small	acceptable						434455671
2001	Animalia	Chordata	Mammalia	Chiroptera	Pteropodidae	Dobsonia	moluccensis	Moluccan naked-backed fruit bat			150	180	1	1		55		430		12.3	671	captivity	small	acceptable			1.411	312.4	309.95	3.64204e+16
2002	Animalia	Chordata	Mammalia	Chiroptera	Pteropodidae	Eidolon	helvum	Straw-colored fruit bat			275	65	1	1	365	50	135	306.25		21.8	671	captivity	large	acceptable					307.65	4.24434e+22
2003	Animalia	Chordata	Mammalia	Chiroptera	Pteropodidae	Epomophorus	gambianus	Gambian epauletted fruit bat			150		1	1.5		10		80		7.8	671	captivity	small	acceptable						434455671978
2004	Animalia	Chordata	Mammalia	Chiroptera	Pteropodidae	Epomophorus	wahlbergi	Wahlberg's epauletted fruit bat			165		1	2				80		10.1	671	captivity	tiny	acceptable						434455671971
2005	Animalia	Chordata	Mammalia	Chiroptera	Pteropodidae	Haplonycteris	fischeri	Philippine pygmy fruit bat	120	315	90	70	1	1		2.74		18		10	434	unknown	medium	acceptable						434455971978
2006	Animalia	Chordata	Mammalia	Chiroptera	Pteropodidae	Hypsignathus	monstrosus	Hammer-headed fruit bat	180	420	120		1.3	2		40		330				unknown	small	low						434455542671971
2007	Animalia	Chordata	Mammalia	Chiroptera	Pteropodidae	Pteropus	alecto	Black flying fox					1.2	1				672.1		19.7	671	captivity	small	acceptable						455671730971
2008	Animalia	Chordata	Mammalia	Chiroptera	Pteropodidae	Pteropus	conspicillatus	Spectacled flying fox			180		1					775.7				unknown	small	low						455671730
2009	Animalia	Chordata	Mammalia	Chiroptera	Pteropodidae	Pteropus	dasymallus	Ryukyu flying fox					1					435		24	671	captivity	small	acceptable						671730971
2010	Animalia	Chordata	Mammalia	Chiroptera	Pteropodidae	Pteropus	giganteus	Indian flying fox	365	365	145	120	1	1	365	45		1175		40	671	captivity	large	high			1.622	562.2	309.85	3.64204e+19
2011	Animalia	Chordata	Mammalia	Chiroptera	Pteropodidae	Pteropus	hypomelanus	Variable flying fox					1	1				450		20.3	671	captivity	medium	acceptable			1.618	520.8	308.85	36420434671971
2012	Animalia	Chordata	Mammalia	Chiroptera	Pteropodidae	Pteropus	livingstonii	Comoro black flying fox			152		1			137		696.5		15	671	captivity	medium	acceptable						671730978
[truncated: 2,221 more rows]

## Sheet: mammals
HAGRID	Kingdom	Phylum	Class	Order	Family	Genus	Species	Common name	Gestation/Incubation (days)	Birth weight (g)	Maximum longevity (yrs)
1542	Animalia	Chordata	Mammalia	Afrosoricida	Tenrecidae	Echinops	telfairi	Lesser hedgehog tenrec	55	7.67	19
1543	Animalia	Chordata	Mammalia	Afrosoricida	Tenrecidae	Geogale	aurita	Large-eared tenrec	63	0.7
1544	Animalia	Chordata	Mammalia	Afrosoricida	Tenrecidae	Hemicentetes	semispinosus	Streaked tenrec	59	11.5	2.7
1545	Animalia	Chordata	Mammalia	Afrosoricida	Tenrecidae	Microgale	dobsoni	Dobson's shrew tenrec	61	3.95	5.6
1546	Animalia	Chordata	Mammalia	Afrosoricida	Tenrecidae	Microgale	talazaci	Talazac's shrew tenrec	61	3.6	5.8
1547	Animalia	Chordata	Mammalia	Afrosoricida	Tenrecidae	Setifer	setosus	Greater hedgehog tenrec	54	24.7	14.1
1548	Animalia	Chordata	Mammalia	Afrosoricida	Tenrecidae	Tenrec	ecaudatus	Tenrec	58	21	8.7
1549	Animalia	Chordata	Mammalia	Artiodactyla	Antilocapridae	Antilocapra	americana	Pronghorn	235	3000	15.5
1550	Animalia	Chordata	Mammalia	Artiodactyla	Bovidae	Addax	nasomaculatus	Addax	282	5600	28
1551	Animalia	Chordata	Mammalia	Artiodactyla	Bovidae	Aepyceros	melampus	Impala	198	5550	25.6
1552	Animalia	Chordata	Mammalia	Artiodactyla	Bovidae	Alcelaphus	buselaphus	Hartebeest	247	9050	22.5
1553	Animalia	Chordata	Mammalia	Artiodactyla	Bovidae	Ammodorcas	clarkei	Dibatag	204
1554	Animalia	Chordata	Mammalia	Artiodactyla	Bovidae	Ammotragus	lervia	Aoudad	149	4500	21.7
1555	Animalia	Chordata	Mammalia	Artiodactyla	Bovidae	Antidorcas	marsupialis	Springbok	168	4160	19.8
1556	Animalia	Chordata	Mammalia	Artiodactyla	Bovidae	Antilope	cervicapra	Blackbuck	168	3850	23.9
1557	Animalia	Chordata	Mammalia	Artiodactyla	Bovidae	Beatragus	hunteri	Hirola	283	8350
1558	Animalia	Chordata	Mammalia	Artiodactyla	Bovidae	Bison	bison	American bison	274	20000	33.5
1559	Animalia	Chordata	Mammalia	Artiodactyla	Bovidae	Bison	bonasus	European bison	270	23375	26.4
1560	Animalia	Chordata	Mammalia	Artiodactyla	Bovidae	Bos	frontalis	Gaur	275	23000	26.2
1561	Animalia	Chordata	Mammalia	Artiodactyla	Bovidae	Bos	grunniens	Yak	274	18000	26.3
1562	Animalia	Chordata	Mammalia	Artiodactyla	Bovidae	Bos	javanicus	Banteng	295		27.1
1563	Animalia	Chordata	Mammalia	Artiodactyla	Bovidae	Bos	sauveli	Kouprey	260
1564	Animalia	Chordata	Mammalia	Artiodactyla	Bovidae	Bos	taurus	Domestic cattle	277		20
1565	Animalia	Chordata	Mammalia	Artiodactyla	Bovidae	Boselaphus	tragocamelus	Nilgai	255	5875	21.7
1566	Animalia	Chordata	Mammalia	Artiodactyla	Bovidae	Bubalus	bubalis	Water buffalo	311	37500	34.9
1567	Animalia	Chordata	Mammalia	Artiodactyla	Bovidae	Bubalus	depressicornis	Anoa	300		36.1
1568	Animalia	Chordata	Mammalia	Artiodactyla	Bovidae	Bubalus	mindorensis	Tamaraw	300
1569	Animalia	Chordata	Mammalia	Artiodactyla	Bovidae	Bubalus	quarlesi	Mountain anoa	295		29.2
1570	Animalia	Chordata	Mammalia	Artiodactyla	Bovidae	Budorcas	taxicolor	Takin	210	6000	21.9
1571	Animalia	Chordata	Mammalia	Artiodactyla	Bovidae	Capra	caucasica	West Caucasian tur	157	3850	19.3
1572	Animalia	Chordata	Mammalia	Artiodactyla	Bovidae	Capra	cylindricornis	East Caucasian tur	161	3787.5	20.2
1573	Animalia	Chordata	Mammalia	Artiodactyla	Bovidae	Capra	falconeri	Markhor	163		19.1
1574	Animalia	Chordata	Mammalia	Artiodactyla	Bovidae	Capra	hircus	Domestic goat	155	2250	20.8
1575	Animalia	Chordata	Mammalia	Artiodactyla	Bovidae	Capra	ibex	Ibex	169	2850	20.9
1576	Animalia	Chordata	Mammalia	Artiodactyla	Bovidae	Capra	nubiana	Nubian ibex	150		22.4
1577	Animalia	Chordata	Mammalia	Artiodactyla	Bovidae	Capra	pyrenaica	Spanish ibex	165
1578	Animalia	Chordata	Mammalia	Artiodactyla	Bovidae	Capra	sibirica	Siberian ibex	175	3640	22.3
1579	Animalia	Chordata	Mammalia	Artiodactyla	Bovidae	Capricornis	crispus	Japanese serow	215	3510.5	24
1580	Animalia	Chordata	Mammalia	Artiodactyla	Bovidae	Capricornis	sumatraensis	Serow	213	3500	18.5
1581	Animalia	Chordata	Mammalia	Artiodactyla	Bovidae	Cephalophus	dorsalis	Bay duiker	236	1610	17.5
1582	Animalia	Chordata	Mammalia	Artiodactyla	Bovidae	Cephalophus	jentinki	Jentink's duiker		4581	21
1583	Animalia	Chordata	Mammalia	Artiodactyla	Bovidae	Cephalophus	natalensis	Natal duiker	213	955	15.2
1584	Animalia	Chordata	Mammalia	Artiodactyla	Bovidae	Cephalophus	niger	Black duiker	128	1940	14.8
1585	Animalia	Chordata	Mammalia	Artiodactyla	Bovidae	Cephalophus	nigrifrons	Black-fronted duiker			17.9
1586	Animalia	Chordata	Mammalia	Artiodactyla	Bovidae	Cephalophus	rufilatus	Red-flanked duiker	230	943	15.2
1587	Animalia	Chordata	Mammalia	Artiodactyla	Bovidae	Cephalophus	silvicultor	Yellow-backed duiker	165	2400	22.5
1588	Animalia	Chordata	Mammalia	Artiodactyla	Bovidae	Cephalophus	weynsi	Weyns's duiker			15.2
1589	Animalia	Chordata	Mammalia	Artiodactyla	Bovidae	Cephalophus	zebra	Zebra duiker	227	1707.5
1590	Animalia	Chordata	Mammalia	Artiodactyla	Bovidae	Connochaetes	gnou	Black wildebeest	259	11000	21.8
1591	Animalia	Chordata	Mammalia	Artiodactyla	Bovidae	Connochaetes	taurinus	Blue wildebeest	253	18125	24.3
1592	Animalia	Chordata	Mammalia	Artiodactyla	Bovidae	Damaliscus	lunatus	Topi	238	11100	23.6
1593	Animalia	Chordata	Mammalia	Artiodactyla	Bovidae	Damaliscus	pygargus	Sassaby or blesbok	243	6792	23
1594	Animalia	Chordata	Mammalia	Artiodactyla	Bovidae	Eudorcas	rufifrons	Red-fronted gazelle	175		14.5
1595	Animalia	Chordata	Mammalia	Artiodactyla	Bovidae	Eudorcas	thomsonii	Thomson's gazelle	170	2600	20
1596	Animalia	Chordata	Mammalia	Artiodactyla	Bovidae	Gazella	bennettii	Indian gazelle
1597	Animalia	Chordata	Mammalia	Artiodactyla	Bovidae	Gazella	cuvieri	Cuvier's gazelle	171		17.9
1598	Animalia	Chordata	Mammalia	Artiodactyla	Bovidae	Gazella	dorcas	Dorcas gazelle	182	1650	23.7
1599	Animalia	Chordata	Mammalia	Artiodactyla	Bovidae	Gazella	gazella	Mountain gazelle	180	2360	18.3
1600	Animalia	Chordata	Mammalia	Artiodactyla	Bovidae	Gazella	leptoceros	Rhim gazelle	176	4640	14.6
1601	Animalia	Chordata	Mammalia	Artiodactyla	Bovidae	Gazella	spekei	Speke's gazelle	197	1253.33
1602	Animalia	Chordata	Mammalia	Artiodactyla	Bovidae	Gazella	subgutturosa	Goitered gazelle	175	2625	16.3
1603	Animalia	Chordata	Mammalia	Artiodactyla	Bovidae	Hemitragus	hylocrius	Nilgiri tahr	188		17.3
1604	Animalia	Chordata	Mammalia	Artiodactyla	Bovidae	Hemitragus	jayakari	Arabian tahr	164
1605	Animalia	Chordata	Mammalia	Artiodactyla	Bovidae	Hemitragus	jemlahicus	Himalayan tahr	183	2000	21.8
1606	Animalia	Chordata	Mammalia	Artiodactyla	Bovidae	Hippotragus	equinus	Roan antelope	284	15167	25.9
1607	Animalia	Chordata	Mammalia	Artiodactyla	Bovidae	Hippotragus	niger	Sable antelope	271	16375	22.2
1608	Animalia	Chordata	Mammalia	Artiodactyla	Bovidae	Kobus	ellipsiprymnus	Waterbuck	264	9000	30
1609	Animalia	Chordata	Mammalia	Artiodactyla	Bovidae	Kobus	kob	Kob	251	5405	21.9
1610	Animalia	Chordata	Mammalia	Artiodactyla	Bovidae	Kobus	leche	Lechwe	229	5100	25.4
1611	Animalia	Chordata	Mammalia	Artiodactyla	Bovidae	Kobus	megaceros	Nile lechwe	235	5100	21.1
1612	Animalia	Chordata	Mammalia	Artiodactyla	Bovidae	Litocranius	walleri	Gerenuk	204		17.3
1613	Animalia	Chordata	Mammalia	Artiodactyla	Bovidae	Madoqua	guentheri	Gunther's dik-dik	178	681.67	17.5
1614	Animalia	Chordata	Mammalia	Artiodactyla	Bovidae	Madoqua	kirkii	Kirk's dik-dik	172	600	17.3
1615	Animalia	Chordata	Mammalia	Artiodactyla	Bovidae	Naemorhedus	baileyi	Red goral	213		19
1616	Animalia	Chordata	Mammalia	Artiodactyla	Bovidae	Naemorhedus	caudatus	Chinese goral			20.3
1617	Animalia	Chordata	Mammalia	Artiodactyla	Bovidae	Naemorhedus	goral	Goral	215	2000	17.6
1618	Animalia	Chordata	Mammalia	Artiodactyla	Bovidae	Nanger	dama	Dama gazelle	208		19.3
1619	Animalia	Chordata	Mammalia	Artiodactyla	Bovidae	Nanger	granti	Grant's gazelle	196	5602.5	19.7
1620	Animalia	Chordata	Mammalia	Artiodactyla	Bovidae	Nanger	soemmerringii	Soemmering's gazelle	190		15.5
1621	Animalia	Chordata	Mammalia	Artiodactyla	Bovidae	Neotragus	moschatus	Suni	180		13.5
1622	Animalia	Chordata	Mammalia	Artiodactyla	Bovidae	Neotragus	pygmaeus	Royal antelope	183		11.1
1623	Animalia	Chordata	Mammalia	Artiodactyla	Bovidae	Oreamnos	americanus	Mountain goat	184	3200	20.8
1624	Animalia	Chordata	Mammalia	Artiodactyla	Bovidae	Oreotragus	oreotragus	Klipspringer	196	1130	25.9
1625	Animalia	Chordata	Mammalia	Artiodactyla	Bovidae	Oryx	dammah	Scimitar-horned oryx	247	10317	27.5
1626	Animalia	Chordata	Mammalia	Artiodactyla	Bovidae	Oryx	gazella	Gemsbok	270	12000	23.8
1627	Animalia	Chordata	Mammalia	Artiodactyla	Bovidae	Oryx	leucoryx	Arabian oryx	243		20.8
1628	Animalia	Chordata	Mammalia	Artiodactyla	Bovidae	Ourebia	ourebi	Oribi	193	2235	15.9
1629	Animalia	Chordata	Mammalia	Artiodactyla	Bovidae	Ovibos	moschatus	Muskox	258	11460	27.4
1630	Animalia	Chordata	Mammalia	Artiodactyla	Bovidae	Ovis	ammon	Argali	170	3400	16.8
1631	Animalia	Chordata	Mammalia	Artiodactyla	Bovidae	Ovis	aries	Domestic sheep or mouflon	146	2370	22.8
1632	Animalia	Chordata	Mammalia	Artiodactyla	Bovidae	Ovis	canadensis	Bighorn sheep	180	4400	20.6
1633	Animalia	Chordata	Mammalia	Artiodactyla	Bovidae	Ovis	dalli	Dall's sheep	173	2819	19.6
1634	Animalia	Chordata	Mammalia	Artiodactyla	Bovidae	Pelea	capreolus	Common rhebok	261
1635	Animalia	Chordata	Mammalia	Artiodactyla	Bovidae	Philantomba	maxwellii	Maxwell's duiker	120	832	18.3
1636	Animalia	Chordata	Mammalia	Artiodactyla	Bovidae	Philantomba	monticola	Blue duiker	193	800	15.9
1637	Animalia	Chordata	Mammalia	Artiodactyla	Bovidae	Procapra	gutturosa	Mongolian gazelle	185	2900	12
1638	Animalia	Chordata	Mammalia	Artiodactyla	Bovidae	Pseudois	nayaur	Bharal	160		20.9
1639	Animalia	Chordata	Mammalia	Artiodactyla	Bovidae	Raphicerus	campestris	Steenbok	197	920	9.3
1640	Animalia	Chordata	Mammalia	Artiodactyla	Bovidae	Raphicerus	melanotis	Cape grysbok
1641	Animalia	Chordata	Mammalia	Artiodactyla	Bovidae	Redunca	arundinum	Southern reedbuck	224	4500	16.8
1642	Animalia	Chordata	Mammalia	Artiodactyla	Bovidae	Redunca	fulvorufula	Mountain reedbuck	216	3000	15
1643	Animalia	Chordata	Mammalia	Artiodactyla	Bovidae	Redunca	redunca	Bohar reedbuck	228
1644	Animalia	Chordata	Mammalia	Artiodactyla	Bovidae	Rupicapra	pyrenaica	Pyrenean chamois
1645	Animalia	Chordata	Mammalia	Artiodactyla	Bovidae	Rupicapra	rupicapra	Chamois	122	2400	17.6
1646	Animalia	Chordata	Mammalia	Artiodactyla	Bovidae	Saiga	tatarica	Saiga	152	3500
1647	Animalia	Chordata	Mammalia	Artiodactyla	Bovidae	Sylvicapra	grimmia	Bush duiker	165	1612	15.4
1648	Animalia	Chordata	Mammalia	Artiodactyla	Bovidae	Syncerus	caffer	African buffalo	331	44000	32.8
1649	Animalia	Chordata	Mammalia	Artiodactyla	Bovidae	Taurotragus	derbianus	Giant eland	264		20.3
1650	Animalia	Chordata	Mammalia	Artiodactyla	Bovidae	Taurotragus	oryx	Eland	274	32000	26.1
1651	Animalia	Chordata	Mammalia	Artiodactyla	Bovidae	Tetracerus	quadricornis	Four-horned antelope	212	1044	17.4
1652	Animalia	Chordata	Mammalia	Artiodactyla	Bovidae	Tragelaphus	angasii	Nyala	224	5232.5	18.5
1653	Animalia	Chordata	Mammalia	Artiodactyla	Bovidae	Tragelaphus	eurycerus	Bongo	288	19800	21.9
1654	Animalia	Chordata	Mammalia	Artiodactyla	Bovidae	Tragelaphus	imberbis	Lesser kudu	235	6000	19.8
1655	Animalia	Chordata	Mammalia	Artiodactyla	Bovidae	Tragelaphus	scriptus	Bushbuck	188	3800	15.3
1656	Animalia	Chordata	Mammalia	Artiodactyla	Bovidae	Tragelaphus	spekii	Sitatunga	242	4000	22.6
1657	Animalia	Chordata	Mammalia	Artiodactyla	Bovidae	Tragelaphus	strepsiceros	Greater kudu	228	15000	23.5
1658	Animalia	Chordata	Mammalia	Artiodactyla	Camelidae	Camelus	bactrianus	Bactrian camel	395	36000	35.4
1659	Animalia	Chordata	Mammalia	Artiodactyla	Camelidae	Camelus	dromedarius	Dromedary	405	37000	28.4
1660	Animalia	Chordata	Mammalia	Artiodactyla	Camelidae	Lama	glama	Llama	330	11000	28.9
1661	Animalia	Chordata	Mammalia	Artiodactyla	Camelidae	Lama	guanicoe	Guanaco	335	11500	33.7
1662	Animalia	Chordata	Mammalia	Artiodactyla	Camelidae	Vicugna	pacos	Alpaca	345	7210	25.8
1663	Animalia	Chordata	Mammalia	Artiodactyla	Camelidae	Vicugna	vicugna	Vicugna	340	5740	31.6
1665	Animalia	Chordata	Mammalia	Artiodactyla	Cervidae	Alces	alces	Moose	243	12844
1666	Animalia	Chordata	Mammalia	Artiodactyla	Cervidae	Axis	axis	Chital	226	3144	20.8
1667	Animalia	Chordata	Mammalia	Artiodactyla	Cervidae	Axis	calamianensis	Calamian deer	224		17.2
1668	Animalia	Chordata	Mammalia	Artiodactyla	Cervidae	Axis	kuhlii	Bawean deer	227		17.8
1669	Animalia	Chordata	Mammalia	Artiodactyla	Cervidae	Axis	porcinus	Hog deer	232	2532	22.9
1670	Animalia	Chordata	Mammalia	Artiodactyla	Cervidae	Blastocerus	dichotomus	Marsh deer	270	4200
1671	Animalia	Chordata	Mammalia	Artiodactyla	Cervidae	Capreolus	capreolus	Western roe deer	153	1010	17.5
1672	Animalia	Chordata	Mammalia	Artiodactyla	Cervidae	Capreolus	pygargus	Eastern roe deer	294	1750
1673	Animalia	Chordata	Mammalia	Artiodactyla	Cervidae	Cervus	elaphus	Red deer	245	10100	31.5
1674	Animalia	Chordata	Mammalia	Artiodactyla	Cervidae	Cervus	nippon	Sika deer	210	5750	26.3
1675	Animalia	Chordata	Mammalia	Artiodactyla	Cervidae	Dama	dama	Fallow deer	233	4500	21.1
1676	Animalia	Chordata	Mammalia	Artiodactyla	Cervidae	Elaphodus	cephalophus	Tufted deer	180		22.7
1677	Animalia	Chordata	Mammalia	Artiodactyla	Cervidae	Elaphurus	davidianus	Pere David's deer	288	11000	27.5
1678	Animalia	Chordata	Mammalia	Artiodactyla	Cervidae	Hippocamelus	antisensis	Guemals	255
1679	Animalia	Chordata	Mammalia	Artiodactyla	Cervidae	Hippocamelus	bisulcus	Chilean guemal	198	3576
1680	Animalia	Chordata	Mammalia	Artiodactyla	Cervidae	Hydropotes	inermis	Chinese water deer	190	1042	13.9
1681	Animalia	Chordata	Mammalia	Artiodactyla	Cervidae	Mazama	americana	Red brocket	225	538.5	17.1
1682	Animalia	Chordata	Mammalia	Artiodactyla	Cervidae	Mazama	gouazoubira	Gray brocket	212	919	14.8
1683	Animalia	Chordata	Mammalia	Artiodactyla	Cervidae	Muntiacus	crinifrons	Black muntjac	196
1684	Animalia	Chordata	Mammalia	Artiodactyla	Cervidae	Muntiacus	feae	Fea's muntjac	196
1685	Animalia	Chordata	Mammalia	Artiodactyla	Cervidae	Muntiacus	muntjak	Indian muntjac	210	1223	18.8
1686	Animalia	Chordata	Mammalia	Artiodactyla	Cervidae	Muntiacus	reevesi	Reeves's muntjac	199	1050	23.2
1687	Animalia	Chordata	Mammalia	Artiodactyla	Cervidae	Odocoileus	hemionus	Mule deer	207	2950	22
1688	Animalia	Chordata	Mammalia	Artiodactyla	Cervidae	Odocoileus	virginianus	White-tailed deer	198	3000	23
1689	Animalia	Chordata	Mammalia	Artiodactyla	Cervidae	Ozotoceros	bezoarticus	Pampas deer	213	2100	21.9
1690	Animalia	Chordata	Mammalia	Artiodactyla	Cervidae	Przewalskium	albirostre	Thorold's deer	253		21.3
1691	Animalia	Chordata	Mammalia	Artiodactyla	Cervidae	Pudu	puda	Southern pudu	200	900	18.3
1692	Animalia	Chordata	Mammalia	Artiodactyla	Cervidae	Rangifer	tarandus	Caribou and reindeer	228	6500	21.8
1693	Animalia	Chordata	Mammalia	Artiodactyla	Cervidae	Rucervus	duvaucelii	Barasingha	250		24.5
1694	Animalia	Chordata	Mammalia	Artiodactyla	Cervidae	Rucervus	eldii	Eld's deer	241	4750	20.5
1695	Animalia	Chordata	Mammalia	Artiodactyla	Cervidae	Rusa	alfredi	Visayan spotted deer	243		18.5
1696	Animalia	Chordata	Mammalia	Artiodactyla	Cervidae	Rusa	marianna	Philippine deer
1697	Animalia	Chordata	Mammalia	Artiodactyla	Cervidae	Rusa	timorensis	Timor deer	251		21.1
1698	Animalia	Chordata	Mammalia	Artiodactyla	Cervidae	Rusa	unicolor	Sambar	232	10000	26.4
1699	Animalia	Chordata	Mammalia	Artiodactyla	Giraffidae	Giraffa	camelopardalis	Giraffe	457	58500	39.5
1700	Animalia	Chordata	Mammalia	Artiodactyla	Giraffidae	Okapia	johnstoni	Okapi	458	16000	33.5
1701	Animalia	Chordata	Mammalia	Artiodactyla	Hippopotamidae	Hexaprotodon	liberiensis	Pygmy hippopotamus	199	4900	42.3
1702	Animalia	Chordata	Mammalia	Artiodactyla	Hippopotamidae	Hippopotamus	amphibius	Hippopotamus	234	40000	61.2
1703	Animalia	Chordata	Mammalia	Artiodactyla	Moschidae	Moschus	berezovskii	Chinese forest musk deer	197	524
1704	Animalia	Chordata	Mammalia	Artiodactyla	Moschidae	Moschus	chrysogaster	Alpine musk deer	188	800
1705	Animalia	Chordata	Mammalia	Artiodactyla	Moschidae	Moschus	moschiferus	Siberian musk deer	162	458.75
1706	Animalia	Chordata	Mammalia	Artiodactyla	Suidae	Babyrousa	babyrussa	Babirusa	153	715	22.9
1707	Animalia	Chordata	Mammalia	Artiodactyla	Suidae	Hylochoerus	meinertzhageni	Giant forest hog	132	1250
1708	Animalia	Chordata	Mammalia	Artiodactyla	Suidae	Phacochoerus	africanus	Wart hog	164	660	20.9
1709	Animalia	Chordata	Mammalia	Artiodactyla	Suidae	Potamochoerus	larvatus	Bushpig	122
1710	Animalia	Chordata	Mammalia	Artiodactyla	Suidae	Potamochoerus	porcus	Red river hog	122	775	22
1711	Animalia	Chordata	Mammalia	Artiodactyla	Suidae	Sus	barbatus	Bearded pig	122		16.2
1712	Animalia	Chordata	Mammalia	Artiodactyla	Suidae	Sus	salvanius	Pygmy hog	108	191.5	14
1713	Animalia	Chordata	Mammalia	Artiodactyla	Suidae	Sus	scrofa	Wild boar	115	960	27
1714	Animalia	Chordata	Mammalia	Artiodactyla	Suidae	Sus	verrucosus	Javan pig	120	1000	17
1715	Animalia	Chordata	Mammalia	Artiodactyla	Tayassuidae	Catagonus	wagneri	Chacoan peccary	152	610
1716	Animalia	Chordata	Mammalia	Artiodactyla	Tayassuidae	Pecari	tajacu	Collared peccary	145	700	31.5
1717	Animalia	Chordata	Mammalia	Artiodactyla	Tayassuidae	Tayassu	pecari	White-lipped peccary	158	700	28.5
1718	Animalia	Chordata	Mammalia	Artiodactyla	Tragulidae	Hyemoschus	aquaticus	Water chevrotain	175
1719	Animalia	Chordata	Mammalia	Artiodactyla	Tragulidae	Moschiola	meminna	Indian spotted chevrotain	150	319	14.5
1720	Animalia	Chordata	Mammalia	Artiodactyla	Tragulidae	Tragulus	javanicus	Lesser mouse-deer	144	370	14
1721	Animalia	Chordata	Mammalia	Artiodactyla	Tragulidae	Tragulus	napu	Greater mouse-deer	153	373	16.7
1722	Animalia	Chordata	Mammalia	Carnivora	Ailuridae	Ailurus	fulgens	Red panda	116	100	19
1723	Animalia	Chordata	Mammalia	Carnivora	Canidae	Atelocynus	microtis	Short-eared dog			11.9
1724	Animalia	Chordata	Mammalia	Carnivora	Canidae	Canis	adustus	Side-striped jackal	64		13.7
1725	Animalia	Chordata	Mammalia	Carnivora	Canidae	Canis	aureus	Golden jackal	63	207.5	18.8
1726	Animalia	Chordata	Mammalia	Carnivora	Canidae	Canis	familiaris	Domestic dog	63		24
1727	Animalia	Chordata	Mammalia	Carnivora	Canidae	Canis	latrans	Coyote	63	250	21.8
1728	Animalia	Chordata	Mammalia	Carnivora	Canidae	Canis	lupus	Gray wolf	62	450	20.6
1729	Animalia	Chordata	Mammalia	Carnivora	Canidae	Canis	mesomelas	Black-backed jackal	60	159	16.7
1730	Animalia	Chordata	Mammalia	Carnivora	Canidae	Cerdocyon	thous	Crab-eating fox	55	140	12.7
1731	Animalia	Chordata	Mammalia	Carnivora	Canidae	Chrysocyon	brachyurus	Maned wolf	64	368	16.8
1732	Animalia	Chordata	Mammalia	Carnivora	Canidae	Cuon	alpinus	Dhole	61	275	16.1
1733	Animalia	Chordata	Mammalia	Carnivora	Canidae	Lycalopex	culpaeus	Culpeo	61	168	13.1
1734	Animalia	Chordata	Mammalia	Carnivora	Canidae	Lycalopex	griseus	Argentinian gray fox	56		10.9
1735	Animalia	Chordata	Mammalia	Carnivora	Canidae	Lycalopex	gymnocercus	Pampas fox	57		13.7
1736	Animalia	Chordata	Mammalia	Carnivora	Canidae	Lycalopex	sechurae	Sechuran fox			9.9
1737	Animalia	Chordata	Mammalia	Carnivora	Canidae	Lycalopex	vetulus	Hoary fox			12.6
1738	Animalia	Chordata	Mammalia	Carnivora	Canidae	Lycaon	pictus	African wild dog	72	318	17
1739	Animalia	Chordata	Mammalia	Carnivora	Canidae	Nyctereutes	procyonoides	Raccoon dog	61	75	16.6
1740	Animalia	Chordata	Mammalia	Carnivora	Canidae	Otocyon	megalotis	Bat-eared fox	68	122	17
1741	Animalia	Chordata	Mammalia	Carnivora	Canidae	Speothos	venaticus	Bush dog	68	160	14.1
1742	Animalia	Chordata	Mammalia	Carnivora	Canidae	Urocyon	cinereoargenteus	Gray fox	57	95	16.2
1743	Animalia	Chordata	Mammalia	Carnivora	Canidae	Urocyon	littoralis	Island gray fox	52	100
1744	Animalia	Chordata	Mammalia	Carnivora	Canidae	Vulpes	bengalensis	Indian fox	50	58.5
1745	Animalia	Chordata	Mammalia	Carnivora	Canidae	Vulpes	cana	Blanford's fox	55	29
1746	Animalia	Chordata	Mammalia	Carnivora	Canidae	Vulpes	chama	Cape fox	51
1747	Animalia	Chordata	Mammalia	Carnivora	Canidae	Vulpes	corsac	Corsac fox	53	62.5	13
1748	Animalia	Chordata	Mammalia	Carnivora	Canidae	Vulpes	lagopus	Arctic fox	52	70	16.3
1749	Animalia	Chordata	Mammalia	Carnivora	Canidae	Vulpes	macrotis	Kit fox	54	40	15.8
1750	Animalia	Chordata	Mammalia	Carnivora	Canidae	Vulpes	pallida	Pale fox	52	75	16
1751	Animalia	Chordata	Mammalia	Carnivora	Canidae	Vulpes	rueppellii	Ruppell's sand fox			14.3
1752	Animalia	Chordata	Mammalia	Carnivora	Canidae	Vulpes	velox	Swift fox	55	39.65	15.9
1753	Animalia	Chordata	Mammalia	Carnivora	Canidae	Vulpes	vulpes	Red fox	52	100	21.3
1754	Animalia	Chordata	Mammalia	Carnivora	Canidae	Vulpes	zerda	Fennec	51	26.28	16.3
1755	Animalia	Chordata	Mammalia	Carnivora	Eupleridae	Cryptoprocta	ferox	Fossa	90	100	23.1
1756	Animalia	Chordata	Mammalia	Carnivora	Eupleridae	Fossa	fossana	Malagasy civet	82	67.5	21.4
1757	Animalia	Chordata	Mammalia	Carnivora	Eupleridae	Galidia	elegans	Ring-tailed mongoose	72	50	26
1758	Animalia	Chordata	Mammalia	Carnivora	Eupleridae	Mungotictis	decemlineata	Narrow-striped mongoose	99	50
1759	Animalia	Chordata	Mammalia	Carnivora	Felidae	Acinonyx	jubatus	Cheetah	88	489	20.5
1760	Animalia	Chordata	Mammalia	Carnivora	Felidae	Caracal	caracal	Caracal	74	165	20.3
1761	Animalia	Chordata	Mammalia	Carnivora	Felidae	Catopuma	temminckii	Asiatic golden cat	95	250	23
1762	Animalia	Chordata	Mammalia	Carnivora	Felidae	Felis	catus	Domestic cat	65	97.5	30
1763	Animalia	Chordata	Mammalia	Carnivora	Felidae	Felis	chaus	Jungle cat	60	131	20
1764	Animalia	Chordata	Mammalia	Carnivora	Felidae	Felis	manul	Pallas' cat	72	89	15.9
1765	Animalia	Chordata	Mammalia	Carnivora	Felidae	Felis	margarita	Sand cat	67	55.5	13.9
1766	Animalia	Chordata	Mammalia	Carnivora	Felidae	Felis	nigripes	Black-footed cat	66	72.4	15.6
1767	Animalia	Chordata	Mammalia	Carnivora	Felidae	Felis	silvestris	Wild cat	64	100	19
1768	Animalia	Chordata	Mammalia	Carnivora	Felidae	Leopardus	colocolo	Colocolo			19.6
1769	Animalia	Chordata	Mammalia	Carnivora	Felidae	Leopardus	geoffroyi	Geoffroy's cat	75	93.2	23
1770	Animalia	Chordata	Mammalia	Carnivora	Felidae	Leopardus	guigna	Kodkod
1771	Animalia	Chordata	Mammalia	Carnivora	Felidae	Leopardus	pardalis	Ocelot	77	255.5	28.2
1772	Animalia	Chordata	Mammalia	Carnivora	Felidae	Leopardus	tigrinus	Little spotted cat	75		21.9
1773	Animalia	Chordata	Mammalia	Carnivora	Felidae	Leopardus	wiedii	Margay	81	166.5	24
1774	Animalia	Chordata	Mammalia	Carnivora	Felidae	Leptailurus	serval	Serval	70	263	22.4
1775	Animalia	Chordata	Mammalia	Carnivora	Felidae	Lynx	canadensis	Canada lynx	63	204	26.8
1776	Animalia	Chordata	Mammalia	Carnivora	Felidae	Lynx	lynx	Eurasian lynx	66	246.5	23.7
1777	Animalia	Chordata	Mammalia	Carnivora	Felidae	Lynx	pardinus	Spanish lynx	68
1778	Animalia	Chordata	Mammalia	Carnivora	Felidae	Lynx	rufus	Bobcat	65	265	32.3
1779	Animalia	Chordata	Mammalia	Carnivora	Felidae	Neofelis	nebulosa	Clouded leopard	89	170	19.8
1780	Animalia	Chordata	Mammalia	Carnivora	Felidae	Panthera	leo	Lion	109	1300	27
1781	Animalia	Chordata	Mammalia	Carnivora	Felidae	Panthera	onca	Jaguar	99	820	28
1782	Animalia	Chordata	Mammalia	Carnivora	Felidae	Panthera	pardus	Leopard	97	550	27.3
1783	Animalia	Chordata	Mammalia	Carnivora	Felidae	Panthera	tigris	Tiger	105	1190	26.3
1784	Animalia	Chordata	Mammalia	Carnivora	Felidae	Pardofelis	marmorata	Marbled cat		85
1785	Animalia	Chordata	Mammalia	Carnivora	Felidae	Prionailurus	bengalensis	Leopard cat	62	96	17
1786	Animalia	Chordata	Mammalia	Carnivora	Felidae	Prionailurus	planiceps	Flat-headed cat	56		14
1787	Animalia	Chordata	Mammalia	Carnivora	Felidae	Prionailurus	rubiginosus	Rusty-spotted cat	68		17.9
1788	Animalia	Chordata	Mammalia	Carnivora	Felidae	Prionailurus	viverrinus	Fishing cat	72	170	17.2
1789	Animalia	Chordata	Mammalia	Carnivora	Felidae	Profelis	aurata	African golden cat	81	248.33	21
1790	Animalia	Chordata	Mammalia	Carnivora	Felidae	Puma	concolor	Cougar	92	400	23.8
1791	Animalia	Chordata	Mammalia	Carnivora	Felidae	Puma	yagouaroundi	Jaguarundi	73		18.6
1792	Animalia	Chordata	Mammalia	Carnivora	Felidae	Uncia	uncia	Snow leopard	96	475	21.2
1793	Animalia	Chordata	Mammalia	Carnivora	Herpestidae	Atilax	paludinosus	Marsh mongoose	76	100	20.8
1794	Animalia	Chordata	Mammalia	Carnivora	Herpestidae	Bdeogale	nigripes	Black-footed mongoose			15.8
1795	Animalia	Chordata	Mammalia	Carnivora	Herpestidae	Crossarchus	obscurus	Long-nosed cusimanse	58	9.8	13.3
1796	Animalia	Chordata	Mammalia	Carnivora	Herpestidae	Cynictis	penicillata	Yellow mongoose	56		15.2
1797	Animalia	Chordata	Mammalia	Carnivora	Herpestidae	Galerella	pulverulenta	Cape gray mongoose	61	20.2	11.7
1798	Animalia	Chordata	Mammalia	Carnivora	Herpestidae	Galerella	sanguinea	Slender mongoose	65		12.6
1799	Animalia	Chordata	Mammalia	Carnivora	Herpestidae	Helogale	parvula	Dwarf mongoose	55		18
1800	Animalia	Chordata	Mammalia	Carnivora	Herpestidae	Herpestes	brachyurus	Short-tailed mongoose
1801	Animalia	Chordata	Mammalia	Carnivora	Herpestidae	Herpestes	edwardsi	Indian gray mongoose	59		12.3
1802	Animalia	Chordata	Mammalia	Carnivora	Herpestidae	Herpestes	ichneumon	Egyptian mongoose	74
1803	Animalia	Chordata	Mammalia	Carnivora	Herpestidae	Herpestes	javanicus	Javan mongoose	49	25.92	16.6
1804	Animalia	Chordata	Mammalia	Carnivora	Herpestidae	Herpestes	naso	Long-nosed mongoose
1805	Animalia	Chordata	Mammalia	Carnivora	Herpestidae	Herpestes	smithii	Ruddy mongoose			17.8
1806	Animalia	Chordata	Mammalia	Carnivora	Herpestidae	Herpestes	urva	Crab-eating mongoose	66		13.3
1807	Animalia	Chordata	Mammalia	Carnivora	Herpestidae	Herpestes	vitticollis	Striped-necked mongoose			12.8
1808	Animalia	Chordata	Mammalia	Carnivora	Herpestidae	Ichneumia	albicauda	White-tailed mongoose			14.8
1809	Animalia	Chordata	Mammalia	Carnivora	Herpestidae	Mungos	mungo	Banded mongoose	60	39	17.4
1810	Animalia	Chordata	Mammalia	Carnivora	Herpestidae	Suricata	suricatta	Meerkat	77	29	20.6
1811	Animalia	Chordata	Mammalia	Carnivora	Hyaenidae	Crocuta	crocuta	Spotted hyena	110	1390	41.1
1812	Animalia	Chordata	Mammalia	Carnivora	Hyaenidae	Hyaena	brunnea	Brown hyena	92	688	31.9
1813	Animalia	Chordata	Mammalia	Carnivora	Hyaenidae	Hyaena	hyaena	Striped hyena	90	700	25
1814	Animalia	Chordata	Mammalia	Carnivora	Hyaenidae	Proteles	cristata	Aardwolf	84	275	20
1815	Animalia	Chordata	Mammalia	Carnivora	Mephitidae	Conepatus	chinga	Molina's hog-nosed skunk			10
1816	Animalia	Chordata	Mammalia	Carnivora	Mephitidae	Conepatus	leuconotus	Hog-nosed skunk	56		10.2
1817	Animalia	Chordata	Mammalia	Carnivora	Mephitidae	Mephitis	macroura	Hooded skunk	61
1818	Animalia	Chordata	Mammalia	Carnivora	Mephitidae	Mephitis	mephitis	Striped skunk	63	33.5	13.9
1819	Animalia	Chordata	Mammalia	Carnivora	Mephitidae	Spilogale	putorius	Eastern spotted skunk	31	9.5	10.5
1820	Animalia	Chordata	Mammalia	Carnivora	Mustelidae	Aonyx	capensis	African clawless otter	63	1050	14.2
1821	Animalia	Chordata	Mammalia	Carnivora	Mustelidae	Aonyx	cinereus	Oriental small-clawed otter	63	57	23
1822	Animalia	Chordata	Mammalia	Carnivora	Mustelidae	Arctonyx	collaris	Hog badger	42	58	15.8
1823	Animalia	Chordata	Mammalia	Carnivora	Mustelidae	Eira	barbara	Tayra	66	83	22.3
1824	Animalia	Chordata	Mammalia	Carnivora	Mustelidae	Enhydra	lutris	Sea otter	140	1868	27
1825	Animalia	Chordata	Mammalia	Carnivora	Mustelidae	Galictis	cuja	Lesser grison			10.2
1826	Animalia	Chordata	Mammalia	Carnivora	Mustelidae	Galictis	vittata	Greater grison	40		12.5
1827	Animalia	Chordata	Mammalia	Carnivora	Mustelidae	Gulo	gulo	Wolverine	35	95	19.5
1828	Animalia	Chordata	Mammalia	Carnivora	Mustelidae	Hydrictis	maculicollis	Spotted-necked otter	61		22.9
1829	Animalia	Chordata	Mammalia	Carnivora	Mustelidae	Ictonyx	libycus	Saharan striped polecat	38
1830	Animalia	Chordata	Mammalia	Carnivora	Mustelidae	Ictonyx	striatus	Striped polecat	36	15	14
1831	Animalia	Chordata	Mammalia	Carnivora	Mustelidae	Lontra	canadensis	Northern river otter	62	140	27
1832	Animalia	Chordata	Mammalia	Carnivora	Mustelidae	Lontra	longicaudis	Neotropical river otter	57
1833	Animalia	Chordata	Mammalia	Carnivora	Mustelidae	Lutra	lutra	European otter	61	110.5	18.2
1834	Animalia	Chordata	Mammalia	Carnivora	Mustelidae	Lutrogale	perspicillata	Smooth-coated otter	63
1835	Animalia	Chordata	Mammalia	Carnivora	Mustelidae	Martes	americana	American marten	28	30	17.8
1836	Animalia	Chordata	Mammalia	Carnivora	Mustelidae	Martes	flavigula	Yellow-throated marten	150	57.5	16
1837	Animalia	Chordata	Mammalia	Carnivora	Mustelidae	Martes	foina	Beech marten	30	30	18.2
1838	Animalia	Chordata	Mammalia	Carnivora	Mustelidae	Martes	martes	European pine marten	28	30	18.2
1839	Animalia	Chordata	Mammalia	Carnivora	Mustelidae	Martes	melampus	Japanese marten
1840	Animalia	Chordata	Mammalia	Carnivora	Mustelidae	Martes	pennanti	Fisher	45	35	14.3
1841	Animalia	Chordata	Mammalia	Carnivora	Mustelidae	Martes	zibellina	Sable	30	30	18.4
1842	Animalia	Chordata	Mammalia	Carnivora	Mustelidae	Meles	meles	Old World badger	49	80	18.6
1843	Animalia	Chordata	Mammalia	Carnivora	Mustelidae	Mellivora	capensis	Honey badger	180	210	31.3
1844	Animalia	Chordata	Mammalia	Carnivora	Mustelidae	Melogale	moschata	Chinese ferret-badger			19
1845	Animalia	Chordata	Mammalia	Carnivora	Mustelidae	Melogale	personata	Burmese ferret-badger
1846	Animalia	Chordata	Mammalia	Carnivora	Mustelidae	Mustela	erminea	Ermine	43	2.3	12.5
1847	Animalia	Chordata	Mammalia	Carnivora	Mustelidae	Mustela	eversmanii	Steppe polecat	36	5.73	9.1
1848	Animalia	Chordata	Mammalia	Carnivora	Mustelidae	Mustela	frenata	Long-tailed weasel	25	3.1	8.8
1849	Animalia	Chordata	Mammalia	Carnivora	Mustelidae	Mustela	lutreola	European mink	54	8	8.4
1850	Animalia	Chordata	Mammalia	Carnivora	Mustelidae	Mustela	nigripes	Black-footed ferret	43	7.4	9.4
1851	Animalia	Chordata	Mammalia	Carnivora	Mustelidae	Mustela	nivalis	Least weasel	36	2.6	9.1
1852	Animalia	Chordata	Mammalia	Carnivora	Mustelidae	Mustela	putorius	European polecat	42	9.5	11.1
1853	Animalia	Chordata	Mammalia	Carnivora	Mustelidae	Mustela	sibirica	Siberian weasel	29		8.8
1854	Animalia	Chordata	Mammalia	Carnivora	Mustelidae	Neovison	vison	American mink	42	8.5	11.4
1855	Animalia	Chordata	Mammalia	Carnivora	Mustelidae	Poecilogale	albinucha	African striped weasel	32	4
1856	Animalia	Chordata	Mammalia	Carnivora	Mustelidae	Pteronura	brasiliensis	Giant otter	68	204.25	17.3
1857	Animalia	Chordata	Mammalia	Carnivora	Mustelidae	Taxidea	taxus	American badger	41	93.5	25
1858	Animalia	Chordata	Mammalia	Carnivora	Mustelidae	Vormela	peregusna	Marbled polecat	61		8.8
1859	Animalia	Chordata	Mammalia	Carnivora	Nandiniidae	Nandinia	binotata	African palm civet	64	55	21
1860	Animalia	Chordata	Mammalia	Carnivora	Odobenidae	Odobenus	rosmarus	Walrus	331	60000
1861	Animalia	Chordata	Mammalia	Carnivora	Otariidae	Arctocephalus	australis	South American fur seal	236	4250	30.6
1862	Animalia	Chordata	Mammalia	Carnivora	Otariidae	Arctocephalus	forsteri	New Zealand fur seal	236	3833.33
1863	Animalia	Chordata	Mammalia	Carnivora	Otariidae	Arctocephalus	galapagoensis	Galapagos fur seal	213	3500
1864	Animalia	Chordata	Mammalia	Carnivora	Otariidae	Arctocephalus	gazella	Antarctic fur seal	257	6000
1865	Animalia	Chordata	Mammalia	Carnivora	Otariidae	Arctocephalus	pusillus	South African fur seal	368	6200	32.1
1866	Animalia	Chordata	Mammalia	Carnivora	Otariidae	Arctocephalus	tropicalis	Subantarctic fur seal	357	4420
1867	Animalia	Chordata	Mammalia	Carnivora	Otariidae	Callorhinus	ursinus	Northern fur seal	240	5281
1868	Animalia	Chordata	Mammalia	Carnivora	Otariidae	Eumetopias	jubatus	Steller sea lion	274	19000	32.8
1869	Animalia	Chordata	Mammalia	Carnivora	Otariidae	Neophoca	cinerea	Australian sea lion	258	7075	24.1
1870	Animalia	Chordata	Mammalia	Carnivora	Otariidae	Otaria	flavescens	Southern sea lion	357	12500	29
1871	Animalia	Chordata	Mammalia	Carnivora	Otariidae	Phocarctos	hookeri	New Zealand sea lion	365	7000
1872	Animalia	Chordata	Mammalia	Carnivora	Otariidae	Zalophus	californianus	California sea lion	259	7000	35.7
1873	Animalia	Chordata	Mammalia	Carnivora	Phocidae	Cystophora	cristata	Hooded seal	240	18000
1874	Animalia	Chordata	Mammalia	Carnivora	Phocidae	Erignathus	barbatus	Bearded seal	259	35000
1875	Animalia	Chordata	Mammalia	Carnivora	Phocidae	Halichoerus	grypus	Gray seal	240	14000	42.9
1876	Animalia	Chordata	Mammalia	Carnivora	Phocidae	Histriophoca	fasciata	Ribbon seal	274	10500
1877	Animalia	Chordata	Mammalia	Carnivora	Phocidae	Hydrurga	leptonyx	Leopard seal	274	30000
1878	Animalia	Chordata	Mammalia	Carnivora	Phocidae	Leptonychotes	weddellii	Weddell seal	304	29000
1879	Animalia	Chordata	Mammalia	Carnivora	Phocidae	Lobodon	carcinophaga	Crabeater seal	259	23000
1880	Animalia	Chordata	Mammalia	Carnivora	Phocidae	Mirounga	angustirostris	Northern elephant seal	252	37500
1881	Animalia	Chordata	Mammalia	Carnivora	Phocidae	Mirounga	leonina	Southern elephant seal	220	42500
1882	Animalia	Chordata	Mammalia	Carnivora	Phocidae	Monachus	monachus	Mediterranean monk seal	289	19000
1883	Animalia	Chordata	Mammalia	Carnivora	Phocidae	Monachus	schauinslandi	Hawaiian monk seal	335	17000
1884	Animalia	Chordata	Mammalia	Carnivora	Phocidae	Ommatophoca	rossii	Ross seal	228	20000
1885	Animalia	Chordata	Mammalia	Carnivora	Phocidae	Pagophilus	groenlandicus	Harp seal	228	8700
1886	Animalia	Chordata	Mammalia	Carnivora	Phocidae	Phoca	largha	Spotted seal	319	7100
1887	Animalia	Chordata	Mammalia	Carnivora	Phocidae	Phoca	vitulina	Harbor seal	253	11000	47.6
1888	Animalia	Chordata	Mammalia	Carnivora	Phocidae	Pusa	caspica	Caspian seal	330	5000
1889	Animalia	Chordata	Mammalia	Carnivora	Phocidae	Pusa	hispida	Ringed seal	251	6000	46
1890	Animalia	Chordata	Mammalia	Carnivora	Phocidae	Pusa	sibirica	Baikal seal	273	3000	56
1891	Animalia	Chordata	Mammalia	Carnivora	Procyonidae	Bassaricyon	alleni	Allen's olingo			25.2
1892	Animalia	Chordata	Mammalia	Carnivora	Procyonidae	Bassaricyon	gabbii	Olingo	73	55	21.8
1893	Animalia	Chordata	Mammalia	Carnivora	Procyonidae	Bassariscus	astutus	Ringtail	52	30	19
1894	Animalia	Chordata	Mammalia	Carnivora	Procyonidae	Bassariscus	sumichrasti	Cacomistle	64	25	24
1895	Animalia	Chordata	Mammalia	Carnivora	Procyonidae	Nasua	narica	White-nosed coati	78	140	26.4
1896	Animalia	Chordata	Mammalia	Carnivora	Procyonidae	Nasua	nasua	South american coati	73	140	23.7
1897	Animalia	Chordata	Mammalia	Carnivora	Procyonidae	Potos	flavus	Kinkajou	115	175	38.4
1898	Animalia	Chordata	Mammalia	Carnivora	Procyonidae	Procyon	cancrivorus	Crab-eating raccoon	63	71	19
1899	Animalia	Chordata	Mammalia	Carnivora	Procyonidae	Procyon	lotor	Common raccoon	63	80	21
1900	Animalia	Chordata	Mammalia	Carnivora	Ursidae	Ailuropoda	melanoleuca	Giant panda	48	110	36.8
1901	Animalia	Chordata	Mammalia	Carnivora	Ursidae	Helarctos	malayanus	Sun bear	95	325	35.9
1902	Animalia	Chordata	Mammalia	Carnivora	Ursidae	Melursus	ursinus	Sloth bear	198	400	33.3
1903	Animalia	Chordata	Mammalia	Carnivora	Ursidae	Tremarctos	ornatus	Spectacled bear	228	320	39
1904	Animalia	Chordata	Mammalia	Carnivora	Ursidae	Ursus	americanus	American black bear	70	277.5	34
1905	Animalia	Chordata	Mammalia	Carnivora	Ursidae	Ursus	arctos	Brown bear	103	510	40
1906	Animalia	Chordata	Mammalia	Carnivora	Ursidae	Ursus	maritimus	Polar bear	65	665	43.8
1907	Animalia	Chordata	Mammalia	Carnivora	Ursidae	Ursus	thibetanus	Asiatic black bear	228	463	39.2
1908	Animalia	Chordata	Mammalia	Carnivora	Viverridae	Arctictis	binturong	Binturong	92	318	27
1909	Animalia	Chordata	Mammalia	Carnivora	Viverridae	Arctogalidia	trivirgata	Small-toothed palm civet	45		16.1
1910	Animalia	Chordata	Mammalia	Carnivora	Viverridae	Chrotogale	owstoni	Owston's palm civet	61	81.5
1911	Animalia	Chordata	Mammalia	Carnivora	Viverridae	Civettictis	civetta	African civet	65	380.5	28
1912	Animalia	Chordata	Mammalia	Carnivora	Viverridae	Cynogale	bennettii	Otter civet
1913	Animalia	Chordata	Mammalia	Carnivora	Viverridae	Genetta	abyssinica	Abyssinian genet
1914	Animalia	Chordata	Mammalia	Carnivora	Viverridae	Genetta	genetta	Small-spotted genet	78	77.75	22.7
1915	Animalia	Chordata	Mammalia	Carnivora	Viverridae	Genetta	maculata	Panther genet			20
1916	Animalia	Chordata	Mammalia	Carnivora	Viverridae	Genetta	pardina	Pardine genet		71.5
1917	Animalia	Chordata	Mammalia	Carnivora	Viverridae	Genetta	servalina	Servaline genet
1918	Animalia	Chordata	Mammalia	Carnivora	Viverridae	Genetta	tigrina	Large-spotted genet	70	71.5	21.3
1919	Animalia	Chordata	Mammalia	Carnivora	Viverridae	Hemigalus	derbyanus	Banded palm civet		125	16
1920	Animalia	Chordata	Mammalia	Carnivora	Viverridae	Paguma	larvata	Masked palm civet			27.4
1921	Animalia	Chordata	Mammalia	Carnivora	Viverridae	Paradoxurus	hermaphroditus	Asian palm civet	60	88.65	24.5
1922	Animalia	Chordata	Mammalia	Carnivora	Viverridae	Prionodon	linsang	Banded linsang		40
1923	Animalia	Chordata	Mammalia	Carnivora	Viverridae	Viverra	civettina	Malabar civet			15.4
1924	Animalia	Chordata	Mammalia	Carnivora	Viverridae	Viverra	tangalunga	Malayan civet			15
1925	Animalia	Chordata	Mammalia	Carnivora	Viverridae	Viverra	zibetha	Large indian civet	80		21.7
1926	Animalia	Chordata	Mammalia	Carnivora	Viverridae	Viverricula	indica	Small Indian civet
1928	Animalia	Chordata	Mammalia	Cetacea	Balaenidae	Balaena	mysticetus	Bowhead whale	396	900000	211
1929	Animalia	Chordata	Mammalia	Cetacea	Balaenidae	Eubalaena	australis	Southern right whale	365	910000	70
1930	Animalia	Chordata	Mammalia	Cetacea	Balaenidae	Eubalaena	glacialis	North atlantic right whale	350	794328	67
1931	Animalia	Chordata	Mammalia	Cetacea	Balaenopteridae	Balaenoptera	acutorostrata	Common minke whale	312	320000	50
1932	Animalia	Chordata	Mammalia	Cetacea	Balaenopteridae	Balaenoptera	borealis	Sei whale	345	680000	74
1933	Animalia	Chordata	Mammalia	Cetacea	Balaenopteridae	Balaenoptera	edeni	Bryde's whale	376	1000000	72
1934	Animalia	Chordata	Mammalia	Cetacea	Balaenopteridae	Balaenoptera	musculus	Blue whale	350	2000000	110
1935	Animalia	Chordata	Mammalia	Cetacea	Balaenopteridae	Balaenoptera	physalus	Fin whale	342	1800000	114
1936	Animalia	Chordata	Mammalia	Cetacea	Balaenopteridae	Megaptera	novaeangliae	Humpback whale	342	1350000	95
1937	Animalia	Chordata	Mammalia	Cetacea	Delphinidae	Cephalorhynchus	commersonii	Commerson's dolphin	350	6600
1938	Animalia	Chordata	Mammalia	Cetacea	Delphinidae	Cephalorhynchus	hectori	Hector's dolphin
1939	Animalia	Chordata	Mammalia	Cetacea	Delphinidae	Delphinus	delphis	Short-beaked saddleback dolphin	301	7000
1940	Animalia	Chordata	Mammalia	Cetacea	Delphinidae	Globicephala	macrorhynchus	Short-finned pilot whale	452	60000	63
1941	Animalia	Chordata	Mammalia	Cetacea	Delphinidae	Globicephala	melas	Long-finned pilot whale	450	109667	60
1942	Animalia	Chordata	Mammalia	Cetacea	Delphinidae	Grampus	griseus	Risso's dolphin	365		42.5
1943	Animalia	Chordata	Mammalia	Cetacea	Delphinidae	Lagenodelphis	hosei	Fraser's dolphin	335
1944	Animalia	Chordata	Mammalia	Cetacea	Delphinidae	Lagenorhynchus	acutus	Atlantic white-sided dolphin	316	24000	27
1945	Animalia	Chordata	Mammalia	Cetacea	Delphinidae	Lagenorhynchus	obliquidens	Pacific white-sided dolphin	320	14000	46
1946	Animalia	Chordata	Mammalia	Cetacea	Delphinidae	Orcaella	brevirostris	Irrawaddy dolphin	426	12300	30
1947	Animalia	Chordata	Mammalia	Cetacea	Delphinidae	Orcinus	orca	Killer whale	435	180000	90
1948	Animalia	Chordata	Mammalia	Cetacea	Delphinidae	Peponocephala	electra	Melon-headed whale	365		47
1949	Animalia	Chordata	Mammalia	Cetacea	Delphinidae	Pseudorca	crassidens	False killer whale	451		62.5
1950	Animalia	Chordata	Mammalia	Cetacea	Delphinidae	Sotalia	fluviatilis	River dolphin	325
1951	Animalia	Chordata	Mammalia	Cetacea	Delphinidae	Sousa	chinensis	Indo-Pacific humpbacked dolphin
1952	Animalia	Chordata	Mammalia	Cetacea	Delphinidae	Stenella	attenuata	Pantropical spotted dolphin	345	10000	46
1953	Animalia	Chordata	Mammalia	Cetacea	Delphinidae	Stenella	coeruleoalba	Striped dolphin	350	10000	57.5
1954	Animalia	Chordata	Mammalia	Cetacea	Delphinidae	Steno	bredanensis	Rough-toothed dolphin			32
1955	Animalia	Chordata	Mammalia	Cetacea	Delphinidae	Tursiops	truncatus	Bottlenosed dolphin	365	19350	51.6
1956	Animalia	Chordata	Mammalia	Cetacea	Eschrichtiidae	Eschrichtius	robustus	Gray whale	395	500000	77
1957	Animalia	Chordata	Mammalia	Cetacea	Hyperoodontidae	Berardius	bairdii	Baird's beaked whale	517		84
1958	Animalia	Chordata	Mammalia	Cetacea	Hyperoodontidae	Hyperoodon	ampullatus	Northern bottlenose whale	365		37
1959	Animalia	Chordata	Mammalia	Cetacea	Hyperoodontidae	Mesoplodon	densirostris	Blainville's beaked whale
1960	Animalia	Chordata	Mammalia	Cetacea	Hyperoodontidae	Mesoplodon	europaeus	Gervais's beaked whale			48
1961	Animalia	Chordata	Mammalia	Cetacea	Hyperoodontidae	Ziphius	cavirostris	Cuvier's beaked whale	365		62
1962	Animalia	Chordata	Mammalia	Cetacea	Iniidae	Inia	geoffrensis	Amazon dolphin	287	6800	31.3
1963	Animalia	Chordata	Mammalia	Cetacea	Iniidae	Lipotes	vexillifer	Yangzte river dolphin or baiji	319		24
1964	Animalia	Chordata	Mammalia	Cetacea	Iniidae	Pontoporia	blainvillei	Franciscana	319	7900
1965	Animalia	Chordata	Mammalia	Cetacea	Kogiidae	Kogia	breviceps	Pygmy sperm whale	335	82000	17
1966	Animalia	Chordata	Mammalia	Cetacea	Monodontidae	Delphinapterus	leucas	Beluga	416	66000	40
1967	Animalia	Chordata	Mammalia	Cetacea	Monodontidae	Monodon	monoceros	Narwhal	450	80000	50
1968	Animalia	Chordata	Mammalia	Cetacea	Phocoenidae	Neophocaena	phocaenoides	Finless porpoise	320	7000	33
1969	Animalia	Chordata	Mammalia	Cetacea	Phocoenidae	Phocoena	phocoena	Harbor porpoise	320	7000	20.4
1970	Animalia	Chordata	Mammalia	Cetacea	Phocoenidae	Phocoenoides	dalli	Dall's porpoise	347		22
1971	Animalia	Chordata	Mammalia	Cetacea	Physeteridae	Physeter	macrocephalus	Sperm whale	502	1000000	77
1972	Animalia	Chordata	Mammalia	Cetacea	Platanistidae	Platanista	gangetica	Ganges dolphin	345
1974	Animalia	Chordata	Mammalia	Chiroptera	Emballonuridae	Saccopteryx	bilineata	Greater sac-winged bat		3.49	6
1975	Animalia	Chordata	Mammalia	Chiroptera	Hipposideridae	Hipposideros	fulvus	Fulvus roundleaf bat	158	2.34	13
1976	Animalia	Chordata	Mammalia	Chiroptera	Megadermatidae	Macroderma	gigas	Australian false vampire bat		21.6	22.6
1977	Animalia	Chordata	Mammalia	Chiroptera	Megadermatidae	Megaderma	lyra	Greater false vampire bat	150	7.5	14
1978	Animalia	Chordata	Mammalia	Chiroptera	Miniopteridae	Miniopterus	schreibersii	Schreibers's long-fingered bat	100	2.8	22
1979	Animalia	Chordata	Mammalia	Chiroptera	Molossidae	Molossus	molossus	Pallas's mastiff bat	108	3.49	5.6
1980	Animalia	Chordata	Mammalia	Chiroptera	Molossidae	Mormopterus	planiceps	Southern free-tailed bat	120	2.06
1981	Animalia	Chordata	Mammalia	Chiroptera	Molossidae	Tadarida	brasiliensis	Brazilian free-tailed bat	78	2.8	12
1982	Animalia	Chordata	Mammalia	Chiroptera	Molossidae	Tadarida	teniotis	European free-tailed bat			13
1983	Animalia	Chordata	Mammalia	Chiroptera	Mystacinidae	Mystacina	tuberculata	New Zealand lesser short-tailed bat		3.2	7.6
1984	Animalia	Chordata	Mammalia	Chiroptera	Noctilionidae	Noctilio	leporinus	Greater bulldog bat			11.8
1985	Animalia	Chordata	Mammalia	Chiroptera	Phyllostomidae	Anoura	geoffroyi	Geoffroy's tailless bat	120	5.1	10
1986	Animalia	Chordata	Mammalia	Chiroptera	Phyllostomidae	Artibeus	jamaicensis	Jamaican fruit-eating bat	76	5.9	19.2
1987	Animalia	Chordata	Mammalia	Chiroptera	Phyllostomidae	Artibeus	lituratus	Great fruit-eating bat	106	10.5
1988	Animalia	Chordata	Mammalia	Chiroptera	Phyllostomidae	Carollia	perspicillata	Seba's short-tailed bat	95	5	17
1989	Animalia	Chordata	Mammalia	Chiroptera	Phyllostomidae	Desmodus	rotundus	Vampire bat	189	8	29.2
1990	Animalia	Chordata	Mammalia	Chiroptera	Phyllostomidae	Diphylla	ecaudata	Hairy-legged vampire bat		4.8	8
1991	Animalia	Chordata	Mammalia	Chiroptera	Phyllostomidae	Glossophaga	soricina	Pallas's long-tongued bat	106		11
1992	Animalia	Chordata	Mammalia	Chiroptera	Phyllostomidae	Leptonycteris	curasoae	Southern long-nosed bat	122		10.1
1993	Animalia	Chordata	Mammalia	Chiroptera	Phyllostomidae	Macrotus	californicus	California leaf-nosed bat	270	2.52	17
1994	Animalia	Chordata	Mammalia	Chiroptera	Phyllostomidae	Macrotus	waterhousii	Waterhouse's leaf-nosed bat		0.59	10.4
1995	Animalia	Chordata	Mammalia	Chiroptera	Phyllostomidae	Phyllostomus	discolor	Pale spear-nosed bat	105	7	9
1996	Animalia	Chordata	Mammalia	Chiroptera	Phyllostomidae	Phyllostomus	hastatus	Greater spear-nosed bat	120	15.9	18
1997	Animalia	Chordata	Mammalia	Chiroptera	Phyllostomidae	Platyrrhinus	lineatus	White-lined broad-nosed bat	106	8.3	13
1998	Animalia	Chordata	Mammalia	Chiroptera	Phyllostomidae	Sturnira	lilium	Little yellow-shouldered bat	105	5.2	12
1999	Animalia	Chordata	Mammalia	Chiroptera	Pteropodidae	Cynopterus	brachyotis	Lesser short-nosed fruit bat	112	6.2	10.1
2000	Animalia	Chordata	Mammalia	Chiroptera	Pteropodidae	Cynopterus	sphinx	Greater short-nosed fruit bat	120	11	10
2001	Animalia	Chordata	Mammalia	Chiroptera	Pteropodidae	Dobsonia	moluccensis	Moluccan naked-backed fruit bat	150	55	12.3
2002	Animalia	Chordata	Mammalia	Chiroptera	Pteropodidae	Eidolon	helvum	Straw-colored fruit bat	275	50	21.8
2003	Animalia	Chordata	Mammalia	Chiroptera	Pteropodidae	Epomophorus	gambianus	Gambian epauletted fruit bat	150	10	7.8
2004	Animalia	Chordata	Mammalia	Chiroptera	Pteropodidae	Epomophorus	wahlbergi	Wahlberg's epauletted fruit bat	165		10.1
2005	Animalia	Chordata	Mammalia	Chiroptera	Pteropodidae	Haplonycteris	fischeri	Philippine pygmy fruit bat	90	2.74	10
2006	Animalia	Chordata	Mammalia	Chiroptera	Pteropodidae	Hypsignathus	monstrosus	Hammer-headed fruit bat	120	40
2007	Animalia	Chordata	Mammalia	Chiroptera	Pteropodidae	Pteropus	alecto	Black flying fox			19.7
2008	Animalia	Chordata	Mammalia	Chiroptera	Pteropodidae	Pteropus	conspicillatus	Spectacled flying fox	180
2009	Animalia	Chordata	Mammalia	Chiroptera	Pteropodidae	Pteropus	dasymallus	Ryukyu flying fox			24
2010	Animalia	Chordata	Mammalia	Chiroptera	Pteropodidae	Pteropus	giganteus	Indian flying fox	145	45	40
2011	Animalia	Chordata	Mammalia	Chiroptera	Pteropodidae	Pteropus	hypomelanus	Variable flying fox			20.3
2012	Animalia	Chordata	Mammalia	Chiroptera	Pteropodidae	Pteropus	livingstonii	Comoro black flying fox	152	137	15
2013	Animalia	Chordata	Mammalia	Chiroptera	Pteropodidae	Pteropus	lylei	Lyle's flying fox			20.4
2014	Animalia	Chordata	Mammalia	Chiroptera	Pteropodidae	Pteropus	niger	Greater mascarene flying fox			19.4
2015	Animalia	Chordata	Mammalia	Chiroptera	Pteropodidae	Pteropus	poliocephalus	Gray-headed flying fox	190	80	23.6
2016	Animalia	Chordata	Mammalia	Chiroptera	Pteropodidae	Pteropus	pselaphon	Bonin flying fox			16.7
2017	Animalia	Chordata	Mammalia	Chiroptera	Pteropodidae	Pteropus	pumilus	Little golden-mantled flying fox			17.2
2018	Animalia	Chordata	Mammalia	Chiroptera	Pteropodidae	Pteropus	rodricensis	Rodriguez flying fox	198	45	28
2019	Animalia	Chordata	Mammalia	Chiroptera	Pteropodidae	Pteropus	scapulatus	Little red flying fox			15.8
2020	Animalia	Chordata	Mammalia	Chiroptera	Pteropodidae	Pteropus	vampyrus	Large flying fox			20.9
2021	Animalia	Chordata	Mammalia	Chiroptera	Pteropodidae	Pteropus	voeltzkowi	Pemba flying fox	152
2022	Animalia	Chordata	Mammalia	Chiroptera	Pteropodidae	Rousettus	aegyptiacus	Egyptian rousette	116	21.06	22.9
2023	Animalia	Chordata	Mammalia	Chiroptera	Pteropodidae	Rousettus	lanosus	Long-haired rousette			18.7
2024	Animalia	Chordata	Mammalia	Chiroptera	Pteropodidae	Rousettus	leschenaultii	Leschenault's rousette	115	12	14
2025	Animalia	Chordata	Mammalia	Chiroptera	Rhinolophidae	Rhinolophus	euryale	Mediterranean horseshoe bat	90	3.89	13
2026	Animalia	Chordata	Mammalia	Chiroptera	Rhinolophidae	Rhinolophus	ferrumequinum	Greater horseshoe bat	80	5.8	30.5
2027	Animalia	Chordata	Mammalia	Chiroptera	Rhinolophidae	Rhinolophus	hipposideros	Lesser horseshoe bat	67	2.1	29.4
2028	Animalia	Chordata	Mammalia	Chiroptera	Rhinolophidae	Rhinolophus	megaphyllus	Smaller horseshoe bat	128
2029	Animalia	Chordata	Mammalia	Chiroptera	Vespertilionidae	Antrozous	pallidus	Pallid bat	62	3.1	14.8
2030	Animalia	Chordata	Mammalia	Chiroptera	Vespertilionidae	Barbastella	barbastellus	Western barbastelle			23
2031	Animalia	Chordata	Mammalia	Chiroptera	Vespertilionidae	Corynorhinus	rafinesquii	Rafinesque's big-eared bat	53	2.5
2032	Animalia	Chordata	Mammalia	Chiroptera	Vespertilionidae	Corynorhinus	townsendii	Townsend's big-eared bat	78	2.4	20.5
2033	Animalia	Chordata	Mammalia	Chiroptera	Vespertilionidae	Eptesicus	fuscus	Big brown bat	35	3.9	19
2034	Animalia	Chordata	Mammalia	Chiroptera	Vespertilionidae	Eptesicus	nilssonii	Northern bat		4.52	20
2035	Animalia	Chordata	Mammalia	Chiroptera	Vespertilionidae	Eptesicus	serotinus	Serotine	68	5.3	21
2036	Animalia	Chordata	Mammalia	Chiroptera	Vespertilionidae	Lasionycteris	noctivagans	Silver-haired bat	55	1.67	12
2037	Animalia	Chordata	Mammalia	Chiroptera	Vespertilionidae	Lasiurus	cinereus	Hoary bat	56	5.5	14
2038	Animalia	Chordata	Mammalia	Chiroptera	Vespertilionidae	Myotis	bechsteinii	Bechstein's bat			21
2039	Animalia	Chordata	Mammalia	Chiroptera	Vespertilionidae	Myotis	blythii	Lesser mouse-eared bat			33
2040	Animalia	Chordata	Mammalia	Chiroptera	Vespertilionidae	Myotis	brandtii	Brandt's bat			41
2041	Animalia	Chordata	Mammalia	Chiroptera	Vespertilionidae	Myotis	dasycneme	Pond bat			20.5
2042	Animalia	Chordata	Mammalia	Chiroptera	Vespertilionidae	Myotis	daubentonii	Daubenton's bat	54	2.09	28
2043	Animalia	Chordata	Mammalia	Chiroptera	Vespertilionidae	Myotis	emarginatus	Geoffroy's bat			22.7
2044	Animalia	Chordata	Mammalia	Chiroptera	Vespertilionidae	Myotis	evotis	Western long-eared myotis		1.22	22
2045	Animalia	Chordata	Mammalia	Chiroptera	Vespertilionidae	Myotis	grisescens	Gray myotis		2.9	16.5
2046	Animalia	Chordata	Mammalia	Chiroptera	Vespertilionidae	Myotis	keenii	Keen's myotis			19
2047	Animalia	Chordata	Mammalia	Chiroptera	Vespertilionidae	Myotis	leibii	Eastern small-footed myotis			12
2048	Animalia	Chordata	Mammalia	Chiroptera	Vespertilionidae	Myotis	lucifugus	Little brown bat	55	1.96	34
2049	Animalia	Chordata	Mammalia	Chiroptera	Vespertilionidae	Myotis	myotis	Mouse-eared bat	65	5.9	37.1
2050	Animalia	Chordata	Mammalia	Chiroptera	Vespertilionidae	Myotis	mystacinus	Whiskered bat			24
2051	Animalia	Chordata	Mammalia	Chiroptera	Vespertilionidae	Myotis	nattereri	Natterer's bat			23.7
2052	Animalia	Chordata	Mammalia	Chiroptera	Vespertilionidae	Myotis	nigricans	Black myotis	55	1	7
2053	Animalia	Chordata	Mammalia	Chiroptera	Vespertilionidae	Myotis	sodalis	Indiana bat		4.53	20
2054	Animalia	Chordata	Mammalia	Chiroptera	Vespertilionidae	Myotis	thysanodes	Fringed myotis	55	1.32	18.3
2055	Animalia	Chordata	Mammalia	Chiroptera	Vespertilionidae	Myotis	velifer	Cave myotis	65	3.2	11.3
2056	Animalia	Chordata	Mammalia	Chiroptera	Vespertilionidae	Myotis	vivesi	Fish-eating bat		2.82	10
2057	Animalia	Chordata	Mammalia	Chiroptera	Vespertilionidae	Myotis	volans	Long-legged myotis		2.01	21
2058	Animalia	Chordata	Mammalia	Chiroptera	Vespertilionidae	Myotis	yumanensis	Yuma myotis		0.79	14
2059	Animalia	Chordata	Mammalia	Chiroptera	Vespertilionidae	Nyctalus	leisleri	Lesser noctule			16
2060	Animalia	Chordata	Mammalia	Chiroptera	Vespertilionidae	Nyctalus	noctula	Noctule	60	5.37	12
2061	Animalia	Chordata	Mammalia	Chiroptera	Vespertilionidae	Nycticeius	humeralis	Evening bat		1.75	6
2062	Animalia	Chordata	Mammalia	Chiroptera	Vespertilionidae	Perimyotis	subflavus	Eastern pipistrelle	44	0.94	14.8
2063	Animalia	Chordata	Mammalia	Chiroptera	Vespertilionidae	Pipistrellus	kuhlii	Kuhl's pipistrelle			8
2064	Animalia	Chordata	Mammalia	Chiroptera	Vespertilionidae	Pipistrellus	nathusii	Nathusius's pipistrelle			11
2065	Animalia	Chordata	Mammalia	Chiroptera	Vespertilionidae	Pipistrellus	pipistrellus	Common pipistrelle	42	1.125	16.6
2066	Animalia	Chordata	Mammalia	Chiroptera	Vespertilionidae	Plecotus	auritus	Brown big-eared bat	65	2.09	30
2067	Animalia	Chordata	Mammalia	Chiroptera	Vespertilionidae	Plecotus	austriacus	Gray big-eared bat			25.5
2068	Animalia	Chordata	Mammalia	Chiroptera	Vespertilionidae	Scotorepens	balstoni	Western broad-nosed bat	210	2.4	9.7
2069	Animalia	Chordata	Mammalia	Chiroptera	Vespertilionidae	Vespertilio	murinus	Particolored bat	50		14.5
2070	Animalia	Chordata	Mammalia	Cingulata	Dasypodidae	Cabassous	centralis	Northern naked-tailed armadillo
2071	Animalia	Chordata	Mammalia	Cingulata	Dasypodidae	Cabassous	unicinctus	Southern naked-tailed armadillo		100
2072	Animalia	Chordata	Mammalia	Cingulata	Dasypodidae	Chaetophractus	nationi	Andean hairy armadillo
2073	Animalia	Chordata	Mammalia	Cingulata	Dasypodidae	Chaetophractus	vellerosus	Screaming hairy armadillo			16.2
2074	Animalia	Chordata	Mammalia	Cingulata	Dasypodidae	Chaetophractus	villosus	Large hairy armadillo	67	128	25.2
2075	Animalia	Chordata	Mammalia	Cingulata	Dasypodidae	Chlamyphorus	truncatus	Pink fairy armadillo
2076	Animalia	Chordata	Mammalia	Cingulata	Dasypodidae	Dasypus	novemcinctus	Nine-banded armadillo	133	66	22.3
2077	Animalia	Chordata	Mammalia	Cingulata	Dasypodidae	Dasypus	septemcinctus	Seven-banded armadillo	132		16.8
2078	Animalia	Chordata	Mammalia	Cingulata	Dasypodidae	Euphractus	sexcinctus	Six-banded armadillo	68	105	22.1
2079	Animalia	Chordata	Mammalia	Cingulata	Dasypodidae	Priodontes	maximus	Giant armadillo	122	62.15	15
2080	Animalia	Chordata	Mammalia	Cingulata	Dasypodidae	Tolypeutes	matacus	Southern three-banded armadillo	120	80	36.8
2081	Animalia	Chordata	Mammalia	Cingulata	Dasypodidae	Tolypeutes	tricinctus	Brazilian three-banded armadillo
2082	Animalia	Chordata	Mammalia	Cingulata	Dasypodidae	Zaedyus	pichiy	Pichi	60	105	12.5
2083	Animalia	Chordata	Mammalia	Dasyuromorphia	Dasyuridae	Antechinomys	laniger	Kultarr	12		3.5
2084	Animalia	Chordata	Mammalia	Dasyuromorphia	Dasyuridae	Antechinus	agilis	Agile antechinus	27		4.7
2085	Animalia	Chordata	Mammalia	Dasyuromorphia	Dasyuridae	Antechinus	bellus	Fawn antechinus	30		3.4
2086	Animalia	Chordata	Mammalia	Dasyuromorphia	Dasyuridae	Antechinus	flavipes	Yellow-footed antechinus	25		3.9
2087	Animalia	Chordata	Mammalia	Dasyuromorphia	Dasyuridae	Antechinus	leo	Cinnamon antechinus	31	0.04
2088	Animalia	Chordata	Mammalia	Dasyuromorphia	Dasyuridae	Antechinus	minimus	Swamp antechinus	28	0.04
2089	Animalia	Chordata	Mammalia	Dasyuromorphia	Dasyuridae	Antechinus	stuartii	Brown antechinus	30	0.016	5.4
2090	Animalia	Chordata	Mammalia	Dasyuromorphia	Dasyuridae	Antechinus	swainsonii	Dusky antechinus	28		3.3
2091	Animalia	Chordata	Mammalia	Dasyuromorphia	Dasyuridae	Dasycercus	cristicauda	Mulgara	38		7.4
2092	Animalia	Chordata	Mammalia	Dasyuromorphia	Dasyuridae	Dasykaluta	rosamondae	Little red kaluta	50
2093	Animalia	Chordata	Mammalia	Dasyuromorphia	Dasyuridae	Dasyuroides	byrnei	Kowari	33	0.027	8
2094	Animalia	Chordata	Mammalia	Dasyuromorphia	Dasyuridae	Dasyurus	geoffroii	Western quoll	16	0.011	6.2
2095	Animalia	Chordata	Mammalia	Dasyuromorphia	Dasyuridae	Dasyurus	hallucatus	Northern quoll			5.9
2096	Animalia	Chordata	Mammalia	Dasyuromorphia	Dasyuridae	Dasyurus	maculatus	Australian tiger cat	21		6.8
2097	Animalia	Chordata	Mammalia	Dasyuromorphia	Dasyuridae	Dasyurus	viverrinus	Eastern quoll	20	0.02	6.8
2098	Animalia	Chordata	Mammalia	Dasyuromorphia	Dasyuridae	Ningaui	ridei	Wongai ningaui	14	0.005
2099	Animalia	Chordata	Mammalia	Dasyuromorphia	Dasyuridae	Ningaui	timealeyi	Pilbara ningaui	14	0.005
2100	Animalia	Chordata	Mammalia	Dasyuromorphia	Dasyuridae	Parantechinus	apicalis	Southern dibbler	48		5.5
2101	Animalia	Chordata	Mammalia	Dasyuromorphia	Dasyuridae	Phascogale	calura	Red-tailed phascogale	29		4.7
2102	Animalia	Chordata	Mammalia	Dasyuromorphia	Dasyuridae	Phascogale	tapoatafa	Brush-tailed phascogale	29		5.9
2103	Animalia	Chordata	Mammalia	Dasyuromorphia	Dasyuridae	Planigale	gilesi	Paucident planigale	16	0.01
2104	Animalia	Chordata	Mammalia	Dasyuromorphia	Dasyuridae	Planigale	ingrami	Long-tailed planigale
2105	Animalia	Chordata	Mammalia	Dasyuromorphia	Dasyuridae	Planigale	maculata	Pygmy planigale	20		5.8
2106	Animalia	Chordata	Mammalia	Dasyuromorphia	Dasyuridae	Planigale	tenuirostris	Narrow-nosed planigale	19		5.2
2107	Animalia	Chordata	Mammalia	Dasyuromorphia	Dasyuridae	Pseudantechinus	bilarni	Sandstone dibbler	39
2108	Animalia	Chordata	Mammalia	Dasyuromorphia	Dasyuridae	Pseudantechinus	macdonnellensis	Fat-tailed marsupial mouse	43	0.0123	7
2109	Animalia	Chordata	Mammalia	Dasyuromorphia	Dasyuridae	Pseudantechinus	ningbing	Ningbing pseudantechinus	45
2110	Animalia	Chordata	Mammalia	Dasyuromorphia	Dasyuridae	Pseudantechinus	woolleyae	Woolley's pseudantechinus
2111	Animalia	Chordata	Mammalia	Dasyuromorphia	Dasyuridae	Sarcophilus	harrisii	Tasmanian devil	26	0.0235	13
2112	Animalia	Chordata	Mammalia	Dasyuromorphia	Dasyuridae	Sminthopsis	crassicaudata	Fat-tailed dunnart	14	0.01	5
2113	Animalia	Chordata	Mammalia	Dasyuromorphia	Dasyuridae	Sminthopsis	dolichura	Little long-tailed dunnart
2114	Animalia	Chordata	Mammalia	Dasyuromorphia	Dasyuridae	Sminthopsis	douglasi	Julia Creek dunnart
2115	Animalia	Chordata	Mammalia	Dasyuromorphia	Dasyuridae	Sminthopsis	griseoventer	Gray-bellied dunnart			3.6
2116	Animalia	Chordata	Mammalia	Dasyuromorphia	Dasyuridae	Sminthopsis	macroura	Stripe-faced dunnart	12	0.01	4.9
2117	Animalia	Chordata	Mammalia	Dasyuromorphia	Dasyuridae	Sminthopsis	ooldea	Ooldea dunnart	21
2118	Animalia	Chordata	Mammalia	Dasyuromorphia	Dasyuridae	Sminthopsis	virginiae	Red-cheeked dunnart	15		5.3
2119	Animalia	Chordata	Mammalia	Dasyuromorphia	Dasyuridae	Sminthopsis	youngsoni	Lesser hairy-footed dunnart			5.3
2120	Animalia	Chordata	Mammalia	Dasyuromorphia	Myrmecobiidae	Myrmecobius	fasciatus	Numbat	14		11
2121	Animalia	Chordata	Mammalia	Dermoptera	Cynocephalidae	Cynocephalus	volans	Philippine flying lemur	105	38.5
2122	Animalia	Chordata	Mammalia	Didelphimorphia	Didelphidae	Caluromys	derbianus	Central American woolly opossum			8.7
2123	Animalia	Chordata	Mammalia	Didelphimorphia	Didelphidae	Caluromys	philander	Bare-tailed woolly opossum	24	0.2	8.9
2124	Animalia	Chordata	Mammalia	Didelphimorphia	Didelphidae	Caluromysiops	irrupta	Black-shouldered opossum
2125	Animalia	Chordata	Mammalia	Didelphimorphia	Didelphidae	Chironectes	minimus	Water opossum (yapok)			3.1
2126	Animalia	Chordata	Mammalia	Didelphimorphia	Didelphidae	Didelphis	albiventris	White-eared opossum	12
2127	Animalia	Chordata	Mammalia	Didelphimorphia	Didelphidae	Didelphis	aurita	Big-eared opossum			4
2128	Animalia	Chordata	Mammalia	Didelphimorphia	Didelphidae	Didelphis	marsupialis	Southern opossum	12	0.2	4.2
2129	Animalia	Chordata	Mammalia	Didelphimorphia	Didelphidae	Didelphis	virginiana	Virginia opossum	12	0.147	6.6
2130	Animalia	Chordata	Mammalia	Didelphimorphia	Didelphidae	Gracilinanus	agilis	Paraguayan slender mouse opossum			6.1
2131	Animalia	Chordata	Mammalia	Didelphimorphia	Didelphidae	Lutreolina	crassicaudata	Lutrine opossum	14		2.9
2132	Animalia	Chordata	Mammalia	Didelphimorphia	Didelphidae	Marmosa	mexicana	Mexican mouse opossum	14
2133	Animalia	Chordata	Mammalia	Didelphimorphia	Didelphidae	Marmosa	murina	Murine mouse opossum	13	0.09	3.6
2134	Animalia	Chordata	Mammalia	Didelphimorphia	Didelphidae	Marmosa	robinsoni	Robinson's mouse opossum	14	0.1	5
2135	Animalia	Chordata	Mammalia	Didelphimorphia	Didelphidae	Marmosops	noctivagus	Rio Napo mouse opossum			4.5
2136	Animalia	Chordata	Mammalia	Didelphimorphia	Didelphidae	Metachirus	nudicaudatus	Brown four-eyed opossum			3
2137	Animalia	Chordata	Mammalia	Didelphimorphia	Didelphidae	Monodelphis	adusta	Sepia short-tailed opossum			4.1
2138	Animalia	Chordata	Mammalia	Didelphimorphia	Didelphidae	Monodelphis	brevicaudata	Short bare-tailed opossum			3.9
2139	Animalia	Chordata	Mammalia	Didelphimorphia	Didelphidae	Monodelphis	domestica	Gray short-tailed opossum	15	0.1	5.1
2140	Animalia	Chordata	Mammalia	Didelphimorphia	Didelphidae	Philander	andersoni	Black four-eyed opossum
2141	Animalia	Chordata	Mammalia	Didelphimorphia	Didelphidae	Philander	opossum	Gray four-eyed opossum		0.2	4.4
2142	Animalia	Chordata	Mammalia	Diprotodontia	Acrobatidae	Acrobates	pygmaeus	Pygmy gliding possum		0.0178	8.8
2143	Animalia	Chordata	Mammalia	Diprotodontia	Acrobatidae	Distoechurus	pennatus	Feather-tailed possum
2144	Animalia	Chordata	Mammalia	Diprotodontia	Burramyidae	Burramys	parvus	Mountain pygmy possum	15		12
2145	Animalia	Chordata	Mammalia	Diprotodontia	Burramyidae	Cercartetus	caudatus	Long-tailed pygmy possum
2146	Animalia	Chordata	Mammalia	Diprotodontia	Burramyidae	Cercartetus	nanus	Eastern pygmy possum		0.0198	10.3
2147	Animalia	Chordata	Mammalia	Diprotodontia	Hypsiprymnodontidae	Hypsiprymnodon	moschatus	Musky rat kangaroo
2148	Animalia	Chordata	Mammalia	Diprotodontia	Macropodidae	Dendrolagus	bennettianus	Bennett's tree kangaroo
2149	Animalia	Chordata	Mammalia	Diprotodontia	Macropodidae	Dendrolagus	dorianus	Doria's tree kangaroo			19
2150	Animalia	Chordata	Mammalia	Diprotodontia	Macropodidae	Dendrolagus	goodfellowi	Goodfellow's tree kangaroo	45		23.6
2151	Animalia	Chordata	Mammalia	Diprotodontia	Macropodidae	Dendrolagus	inustus	Grizzled tree kangaroo			23.8
2152	Animalia	Chordata	Mammalia	Diprotodontia	Macropodidae	Dendrolagus	matschiei	Matschie's tree kangaroo	32		26.9
2153	Animalia	Chordata	Mammalia	Diprotodontia	Macropodidae	Dendrolagus	ursinus	Black tree kangaroo			20
2154	Animalia	Chordata	Mammalia	Diprotodontia	Macropodidae	Dorcopsis	luctuosa	Gray dorcopsis			13.9
2155	Animalia	Chordata	Mammalia	Diprotodontia	Macropodidae	Dorcopsis	muelleri	Brown dorcopsis			12.4
2156	Animalia	Chordata	Mammalia	Diprotodontia	Macropodidae	Dorcopsulus	macleayi	Papuan mountain wallaby			7.9
2157	Animalia	Chordata	Mammalia	Diprotodontia	Macropodidae	Lagorchestes	conspicillatus	Spectacled hare-wallaby	30		8.8
2158	Animalia	Chordata	Mammalia	Diprotodontia	Macropodidae	Lagorchestes	hirsutus	Rufous hare-wallaby			13.2
2159	Animalia	Chordata	Mammalia	Diprotodontia	Macropodidae	Lagostrophus	fasciatus	Banded hare-wallaby
2160	Animalia	Chordata	Mammalia	Diprotodontia	Macropodidae	Macropus	agilis	Agile wallaby	29	0.634	16.9
2161	Animalia	Chordata	Mammalia	Diprotodontia	Macropodidae	Macropus	antilopinus	Antilopine wallaroo	34	0.703	19.8
2162	Animalia	Chordata	Mammalia	Diprotodontia	Macropodidae	Macropus	bernardus	Black wallaroo			11.8
2163	Animalia	Chordata	Mammalia	Diprotodontia	Macropodidae	Macropus	dorsalis	Black-striped wallaby	34	0.75
2164	Animalia	Chordata	Mammalia	Diprotodontia	Macropodidae	Macropus	eugenii	Tammar wallaby	28	0.429	15.1
2165	Animalia	Chordata	Mammalia	Diprotodontia	Macropodidae	Macropus	fuliginosus	Western gray kangaroo	30	0.93433	23.2
2166	Animalia	Chordata	Mammalia	Diprotodontia	Macropodidae	Macropus	giganteus	Eastern gray kangaroo	36	0.89867	25
2167	Animalia	Chordata	Mammalia	Diprotodontia	Macropodidae	Macropus	parma	Parma wallaby	34	0.5067	15.9
2168	Animalia	Chordata	Mammalia	Diprotodontia	Macropodidae	Macropus	parryi	Whiptail wallaby	36
2169	Animalia	Chordata	Mammalia	Diprotodontia	Macropodidae	Macropus	robustus	Wallaroo	32	0.703	22
2170	Animalia	Chordata	Mammalia	Diprotodontia	Macropodidae	Macropus	rufogriseus	Red-necked wallaby	29	0.598	15.2
2171	Animalia	Chordata	Mammalia	Diprotodontia	Macropodidae	Macropus	rufus	Red kangaroo	33	0.784	25
2172	Animalia	Chordata	Mammalia	Diprotodontia	Macropodidae	Onychogalea	fraenata	Ridled nail-tailed wallaby	23		7.4
2173	Animalia	Chordata	Mammalia	Diprotodontia	Macropodidae	Onychogalea	unguifera	Northern nail-tailed wallaby			5.5
2174	Animalia	Chordata	Mammalia	Diprotodontia	Macropodidae	Petrogale	assimilis	Allied rock wallaby	31
2175	Animalia	Chordata	Mammalia	Diprotodontia	Macropodidae	Petrogale	brachyotis	Western rock wallaby			10.1
2176	Animalia	Chordata	Mammalia	Diprotodontia	Macropodidae	Petrogale	concinna	Nabarlek	30		11.7
2177	Animalia	Chordata	Mammalia	Diprotodontia	Macropodidae	Petrogale	lateralis	Black-footed rock wallaby
2178	Animalia	Chordata	Mammalia	Diprotodontia	Macropodidae	Petrogale	penicillata	Brush-tailed rock wallaby	30		14.3
2179	Animalia	Chordata	Mammalia	Diprotodontia	Macropodidae	Petrogale	xanthopus	Ringtailed rock wallaby	31	0.5	14.4
2180	Animalia	Chordata	Mammalia	Diprotodontia	Macropodidae	Setonix	brachyurus	Quokka	26	0.404	13.8
2181	Animalia	Chordata	Mammalia	Diprotodontia	Macropodidae	Thylogale	billardierii	Tasmanian pademelon	29	0.42	8.8
2182	Animalia	Chordata	Mammalia	Diprotodontia	Macropodidae	Thylogale	brunii	Dusky pademelon			9.4
2183	Animalia	Chordata	Mammalia	Diprotodontia	Macropodidae	Thylogale	stigmatica	Red-legged pademelon	29		9.7
2184	Animalia	Chordata	Mammalia	Diprotodontia	Macropodidae	Thylogale	thetis	Red-necked pademelon			9
2185	Animalia	Chordata	Mammalia	Diprotodontia	Macropodidae	Wallabia	bicolor	Swamp wallaby	36	0.61	16.8
2186	Animalia	Chordata	Mammalia	Diprotodontia	Petauridae	Dactylopsila	trivirgata	Striped possum			9.6
2187	Animalia	Chordata	Mammalia	Diprotodontia	Petauridae	Gymnobelideus	leadbeateri	Leadbeater's possum	16		14.1
2188	Animalia	Chordata	Mammalia	Diprotodontia	Petauridae	Petaurus	australis	Yellow-bellied glider			15
2189	Animalia	Chordata	Mammalia	Diprotodontia	Petauridae	Petaurus	breviceps	Sugar glider	16	0.194	17.8
2190	Animalia	Chordata	Mammalia	Diprotodontia	Petauridae	Petaurus	norfolcensis	Squirrel glider	20		14.8
2191	Animalia	Chordata	Mammalia	Diprotodontia	Phalangeridae	Ailurops	ursinus	Bear cuscus
2192	Animalia	Chordata	Mammalia	Diprotodontia	Phalangeridae	Phalanger	gymnotis	Ground cuscus	13		18.9
2193	Animalia	Chordata	Mammalia	Diprotodontia	Phalangeridae	Phalanger	orientalis	Gray cuscus
2194	Animalia	Chordata	Mammalia	Diprotodontia	Phalangeridae	Spilocuscus	maculatus	Spotted cuscus	13		17
2195	Animalia	Chordata	Mammalia	Diprotodontia	Phalangeridae	Trichosurus	arnhemensis	Northern brush-tailed possum
2196	Animalia	Chordata	Mammalia	Diprotodontia	Phalangeridae	Trichosurus	caninus	Mountain brush-tailed possum	16
2197	Animalia	Chordata	Mammalia	Diprotodontia	Phalangeridae	Trichosurus	vulpecula	Brush-tailed possum	17	0.279	15.9
2198	Animalia	Chordata	Mammalia	Diprotodontia	Phalangeridae	Wyulda	squamicaudata	Scaly-tailed possum
2199	Animalia	Chordata	Mammalia	Diprotodontia	Phascolarctidae	Phascolarctos	cinereus	Koala	31	0.36	22.1
2200	Animalia	Chordata	Mammalia	Diprotodontia	Potoroidae	Aepyprymnus	rufescens	Rufous 'rat'-kangaroo	23		12.8
2201	Animalia	Chordata	Mammalia	Diprotodontia	Potoroidae	Bettongia	gaimardi	Tasmanian bettong	20	0.307
2202	Animalia	Chordata	Mammalia	Diprotodontia	Potoroidae	Bettongia	lesueur	Burrowing bettong	21	0.317
2203	Animalia	Chordata	Mammalia	Diprotodontia	Potoroidae	Bettongia	penicillata	Woylie	18	0.29	18.8
2204	Animalia	Chordata	Mammalia	Diprotodontia	Potoroidae	Bettongia	tropica	Northern bettong	20
2205	Animalia	Chordata	Mammalia	Diprotodontia	Potoroidae	Potorous	longipes	Long-footed potoroo	38		15.3
2206	Animalia	Chordata	Mammalia	Diprotodontia	Potoroidae	Potorous	tridactylus	Long-nosed potoroo	30	0.333	14.5
2207	Animalia	Chordata	Mammalia	Diprotodontia	Pseudocheiridae	Hemibelideus	lemuroides	Lemuroid ringtail possum			5.4
2208	Animalia	Chordata	Mammalia	Diprotodontia	Pseudocheiridae	Petauroides	volans	Greater glider		0.273
2209	Animalia	Chordata	Mammalia	Diprotodontia	Pseudocheiridae	Pseudocheirus	peregrinus	Ring-tailed possum		0.3	10.1
2210	Animalia	Chordata	Mammalia	Diprotodontia	Tarsipedidae	Tarsipes	rostratus	Honey possum	42	0.004
2211	Animalia	Chordata	Mammalia	Diprotodontia	Vombatidae	Lasiorhinus	krefftii	Northern hairy-nosed wombat			30
2212	Animalia	Chordata	Mammalia	Diprotodontia	Vombatidae	Lasiorhinus	latifrons	Southern hairy-nosed wombat	21	0.5	29.9
2213	Animalia	Chordata	Mammalia	Diprotodontia	Vombatidae	Vombatus	ursinus	Coarse-haired wombat	27	0.5	30
2214	Animalia	Chordata	Mammalia	Erinaceomorpha	Erinaceidae	Atelerix	albiventris	Four-toed hedgehog	35	10	11.4
2215	Animalia	Chordata	Mammalia	Erinaceomorpha	Erinaceidae	Atelerix	algirus	North african hedgehog	40
2216	Animalia	Chordata	Mammalia	Erinaceomorpha	Erinaceidae	Atelerix	frontalis	Southern african hedgehog	37	10.49
2217	Animalia	Chordata	Mammalia	Erinaceomorpha	Erinaceidae	Echinosorex	gymnura	Moonrat	37	14.5
2218	Animalia	Chordata	Mammalia	Erinaceomorpha	Erinaceidae	Erinaceus	amurensis	Amur hedgehog			8
2219	Animalia	Chordata	Mammalia	Erinaceomorpha	Erinaceidae	Erinaceus	concolor	Eastern European hedgehog	35	22	7
2220	Animalia	Chordata	Mammalia	Erinaceomorpha	Erinaceidae	Erinaceus	europaeus	Western European hedgehog	30	14.7	11.7
2221	Animalia	Chordata	Mammalia	Erinaceomorpha	Erinaceidae	Hemiechinus	auritus	Long-eared hedgehog	39	10	7.6
2222	Animalia	Chordata	Mammalia	Erinaceomorpha	Erinaceidae	Paraechinus	aethiopicus	Desert hedgehog	37	8.5	6.3
2223	Animalia	Chordata	Mammalia	Erinaceomorpha	Erinaceidae	Paraechinus	hypomelas	Brandt's hedgehog			7
2224	Animalia	Chordata	Mammalia	Hyracoidea	Procaviidae	Dendrohyrax	arboreus	Tree hyrax	229	380	13.6
2225	Animalia	Chordata	Mammalia	Hyracoidea	Procaviidae	Heterohyrax	brucei	Bush hyrax	229	225
2226	Animalia	Chordata	Mammalia	Hyracoidea	Procaviidae	Procavia	capensis	Rock hyrax	215	205	14.8
2227	Animalia	Chordata	Mammalia	Lagomorpha	Leporidae	Brachylagus	idahoensis	Pygmy rabbit	27
2228	Animalia	Chordata	Mammalia	Lagomorpha	Leporidae	Bunolagus	monticularis	Riverine rabbit		45
2229	Animalia	Chordata	Mammalia	Lagomorpha	Leporidae	Lepus	americanus	Snowshoe hare	36	61.03
2230	Animalia	Chordata	Mammalia	Lagomorpha	Leporidae	Lepus	brachyurus	Japanese hare	38		13
2231	Animalia	Chordata	Mammalia	Lagomorpha	Leporidae	Lepus	californicus	Black-tailed jackrabbit	44	84.34	11.8
2232	Animalia	Chordata	Mammalia	Lagomorpha	Leporidae	Lepus	capensis	Cape hare	43	118.4
2233	Animalia	Chordata	Mammalia	Lagomorpha	Leporidae	Lepus	europaeus	European hare	42	119.67	10.7
2234	Animalia	Chordata	Mammalia	Lagomorpha	Leporidae	Lepus	timidus	Mountain hare	50	107.93	18
2235	Animalia	Chordata	Mammalia	Lagomorpha	Leporidae	Lepus	townsendii	White-tailed jackrabbit	39	94.32
2236	Animalia	Chordata	Mammalia	Lagomorpha	Leporidae	Oryctolagus	cuniculus	European rabbit	30	45	9
2237	Animalia	Chordata	Mammalia	Lagomorpha	Leporidae	Sylvilagus	audubonii	Audubon's cottontail rabbit	29	34.5	7.8
2238	Animalia	Chordata	Mammalia	Lagomorpha	Leporidae	Sylvilagus	bachmani	Brush rabbit	27	28.17
2239	Animalia	Chordata	Mammalia	Lagomorpha	Leporidae	Sylvilagus	floridanus	Eastern cottontail	30	40	9.8
2240	Animalia	Chordata	Mammalia	Lagomorpha	Leporidae	Sylvilagus	nuttallii	Mountain cottontail	30		7.4
2241	Animalia	Chordata	Mammalia	Lagomorpha	Leporidae	Sylvilagus	palustris	Marsh rabbit	34		7.6
2242	Animalia	Chordata	Mammalia	Lagomorpha	Leporidae	Sylvilagus	transitionalis	New England cottontail	28	30	9.3
2243	Animalia	Chordata	Mammalia	Lagomorpha	Ochotonidae	Ochotona	collaris	Collared pika	30	9
2244	Animalia	Chordata	Mammalia	Lagomorpha	Ochotonidae	Ochotona	hyperborea	Northern pika	28	9.6	9.4
[truncated: 629 more rows]

## Sheet: Orders_Placenta
HAGRID	Kingdom	Phylum	Class	Order	Family	Genus	Species	Common name	Gestation/Incubation (days)	Birth weight (g)	Maximum longevity (yrs)
[truncated: 1,184 more rows]
